# Supplementary material for: The intestinal microbial community and function of Riptortus pedestris at different developmental stages and its effects on development
Source: Front Microbiol. 2025 Jan 22;16:1517280. doi: 10.3389/fmicb.2025.1517280 (PMC11813222; doi:10.3389/fmicb.2025.1517280)
Supplement: Supplementary file 2 [file Supplementary_file_2.xlsx]

## Sheet: Table 4-GeneNums.BetweenSamples
Taxonomy	2N-1	2N-2	2N-3	2N-4	3N-1	3N-2	3N-3	3N-4	4N-1	4N-2	4N-3	4N-4	5N-1	5N-2	5N-3	5N-4	FA-1	FA-2	FA-3	FA-4
f__Burkholderiaceae;g__Caballeronia	8020	3893	7804	857	10970	10991	11188	11198	590	87	86	1403	8384	8308	8379	8441	5	3	8	2
f__Paenibacillaceae;g__Paenibacillus	681	5884	578	5892	3	3	4	6	2	2	2	2	2	2	2	2	14	13	14	13
f__Bacillaceae;g__Bacillus	5298	5825	5096	5841	1835	1594	3013	3146	35	22	21	115	36	19	27	58	66	63	74	70
f__Comamonadaceae;g__Comamonas	5088	5509	5126	5587	5	7	13	16	4	3	4	25	5	6	6	7	150	150	150	156
f__Yersiniaceae;g__Serratia	3752	4097	3674	4173	4136	4114	3033	3103	3766	3878	3903	3717	3587	3865	3696	3355	3876	3909	3963	3896
f__Morganellaceae;g__Providencia	91	4052	89	4049	3924	3915	3846	3865	8	5	7	30	3939	4000	3926	3952	22	19	22	22
f__Enterococcaceae;g__Enterococcus	3927	3943	3903	3945	3632	3621	3610	3631	3655	3630	3605	3598	3495	3618	3575	3462	3792	3810	3807	3799
f__Enterobacteriaceae;g__Salmonella	44	42	34	41	45	43	28	27	77	65	62	50	34	44	38	31	3924	3017	3705	3934
f__Streptococcaceae;g__Lactococcus	3673	3592	3655	3593	3780	3776	3797	3806	3776	3762	3763	3746	3823	3866	3868	3824	3854	3871	3868	3840
f__Weeksellaceae;g__Chryseobacterium	15	3102	20	3107	0	0	0	0	0	0	0	2	0	0	0	0	193	192	193	184
f__Propionibacteriaceae;g__Tessaracoccus	2	0	3	0	2	0	3	0	0	0	0	0	0	0	0	0	2720	2715	2713	2702
f__Brucellaceae;g__Brucella	2292	481	2300	490	246	234	436	437	1674	147	137	30	14	11	11	16	21	19	19	18
f__Brucellaceae;g__Ochrobactrum	1712	61	1716	55	255	249	415	429	86	9	7	3	1	1	1	2	4	3	3	2
f__Bartonellaceae;g__Bartonella	1341	1475	1346	1473	1490	1488	1494	1492	1493	1490	1488	1494	1487	1490	1492	1488	1478	1480	1488	1481
f__Paludibacteraceae;g__Paludibacter	0	0	0	0	0	0	0	0	0	0	0	0	0	0	0	0	1239	1242	1245	1233
f__Bifidobacteriaceae;g__Bifidobacterium	391	508	392	486	906	906	908	908	899	894	895	908	905	908	907	907	941	941	943	937
f__Chitinophagaceae;g__Haoranjiania	0	0	0	0	0	0	0	0	0	0	0	0	0	0	0	0	662	688	705	692
f__Comamonadaceae;g__Ottowia	0	1	0	1	1	0	0	0	0	0	0	0	0	0	0	0	693	688	680	684
f__Actinomycetaceae;g__Actinomyces	0	0	0	0	0	0	0	0	0	0	0	0	0	0	0	0	565	582	579	568
f__Burkholderiaceae;g__Burkholderia	252	102	249	33	565	571	578	582	9	9	6	61	354	349	348	355	14	14	14	15
f__Alcaligenaceae;g__Achromobacter	180	554	183	580	7	7	10	6	3	1	1	4	4	5	3	5	14	12	12	12
f__Burkholderiaceae;g__Paraburkholderia	257	116	252	38	558	561	573	577	10	0	2	58	424	422	420	424	3	3	3	3
f__Dysgonomonadaceae;g__Dysgonomonas	0	1	0	1	0	0	0	0	0	0	0	0	0	0	0	0	415	415	420	416
f__Propionibacteriaceae;g__Arachnia	0	0	0	0	0	0	0	0	0	0	0	0	0	0	0	0	329	328	334	330
f__Neisseriaceae;g__Neisseria	1	0	1	0	0	0	0	0	0	0	0	0	0	0	0	0	217	233	227	238
f__Propionibacteriaceae;g__Propionibacterium	1	1	1	1	1	1	1	1	1	1	1	1	1	1	1	1	201	203	200	201
f__Orbaceae;g__Gilliamella	0	0	0	0	0	0	0	0	0	0	0	0	0	0	0	0	178	179	176	176
f__Propionibacteriaceae;g__Aestuariimicrobium	0	0	0	0	0	0	0	0	0	0	0	0	0	0	0	0	151	153	157	154
f__Bacteroidaceae;g__Bacteroides	0	0	0	0	0	0	0	0	0	0	0	0	0	0	0	0	150	153	152	153
f__Spiroplasmataceae;g__Spiroplasma	12	32	9	30	50	29	40	34	22	153	138	18	7	2	3	0	0	0	0	0
f__Dysgonomonadaceae;g__Seramator	0	0	0	0	0	0	0	0	0	0	0	0	0	0	0	0	143	152	150	148
f__Microbacteriaceae;g__Microbacterium	54	10	55	14	37	37	82	78	8	9	9	9	8	8	8	8	144	144	148	151
f__Propionibacteriaceae;g__Luteococcus	0	0	0	0	0	0	0	0	0	0	0	0	0	0	0	0	140	142	140	137
f__Dysgonomonadaceae;g__Proteiniphilum	0	0	0	0	0	0	0	0	0	0	0	0	0	0	0	0	119	122	121	122
f__Neisseriaceae;g__Uruburuella	0	0	0	0	0	0	0	0	0	0	0	0	0	0	0	0	110	121	112	115

## Sheet: Table 5-table.g10.tran.group
genus	Caballeronia	Enterococcus	Serratia	Bartonella	Lactococcus	Providencia	Burkholderia	Paraburkholderia	Bifidobacterium	Brucella
2N	0.2096	0.160588	0.098311	0.002697	0.014084	0.017548	0.014617	0.012525	4.5e-05	0.001143
3N	0.244184	0.191319	0.052187	0.02113	0.05597	0.002628	0.01603	0.014312	0.006995	0.000298
4N	3.6e-05	0.081359	0.194857	0.098907	0.067162	0.000223	0.000399	1e-06	0.004228	0.002998
5N	0.593968	0.021753	0.027263	0.01537	0.037752	0.004101	0.023366	0.023964	0.0078	0.000123
FA	2e-06	0.319398	0.078626	0.006148	0.047324	0.000324	8e-06	3e-06	0.000764	5.9e-05
Genera	2N	3N	4N	5N	FA
Caballeronia	20.96	24.4184	0.0036	59.3968	0.0002
Enterococcus	16.0588	19.1319	8.1359	2.1753	31.9398
Serratia	9.8311	5.2187	19.4857	2.7263	7.8626
Bartonella	0.2697	2.113	9.8907	1.537	0.6148
Lactococcus	1.4084	5.597	6.7162	3.7752	4.7324
Providencia	1.7548	0.2628	0.0223	0.4101	0.0324
Burkholderia	1.4617	1.603	0.0399	2.3366	0.0008
Paraburkholderia	1.2525	1.4312	0.0001	2.3964	0.0003
Bifidobacterium	0.0045	0.6995	0.4228	0.78	0.0764
Brucella	0.1143	0.0298	0.2998	0.0123	0.0059

## Sheet:  Table 6-Genus-Mean proportion
Genera	2N	3N	4N	5N	FA
Caballeronia	32.2992	39.3928	0.0850763	77.7777	0.00043552
Enterococcus	30.7555	31.0668	16.7973	0.0637984	0.453521
Serratia	20.5879	8.33851	41.5766	3.67644	17.1751
Bartonella	0.559806	3.43446	19.8263	2.04553	1.34266
Lactococcus	2.54777	9.01729	14.1039	5.02504	10.3349
Providencia	3.74592	0.423958	0.0475317	0.544643	0.0707244
Burkholderia	2.26151	2.59136	0.00718438	3.14831	0.000687806
Paraburkholderia	1.93028	2.31397	0.000283373	3.06645	0.00178326
Bifidobacterium	0.00837669	1.13352	0.842822	1.04181	0.166959
Bifidobacterium	0.00837669	1.13352	0.842822	1.04181	0.166959
Bacillus	1.41686	0.220835	1.39629	0.0765677	0.0603743

## Sheet: Table 7-table.s10.tran.group
species	Enterococcus faecalis	Serratia marcescens	Lactococcus lactis	Caballeronia sp. GAFFF2	Caballeronia sp. GACF4	Caballeronia sp. GAWG2-1	Caudoviricetes sp.	Caballeronia sp. EK	Escherichia coli	Caballeronia sp. GAWG1-1	Others
2N	0.044485	0.01903	0.003478	0.004545	0.004159	0.00405	0.007072	0.006197	0.002372	0.002964	0.901648
3N	0.049582	0.011191	0.015838	0.003647	0.004255	0.004569	0.002637	0.000763	0.001433	0.003334	0.902751
4N	0.020606	0.040461	0.02049	1e-06	1e-06	1e-06	0.003143	0	0.007499	0	0.907798
5N	0.00623	0.006313	0.011881	0.012578	0.01182	0.011878	0.002964	0.000962	0.000952	0.00899	0.925432
FA	0.134137	0.021281	0.014761	0	0	0	0.000499	0	0.000236	0	0.829086

## Sheet: Table 8-Species-Mean proportio
Species	2N	3N	4N	5N	FA
Enterococcus faecalis	34.7528	39.5642	0.857676	0.310047	0.564131
Serratia marcescens	15.1063	8.94509	33.3784	0.895009	0.566226
Lactococcus lactis	2.68817	12.6384	17.495	11.3109	8.23088
Caballeronia sp. GAFFF2	3.44306	2.91449	0.000262971	12.2019	0
Caballeronia sp. GACF4	3.15028	3.4004	9.94933e-06	3.71573	0
Caballeronia sp. GAWG2-1	3.06821	3.65201	0.000741959	2.65524	0
Caballeronia sp. EK	4.69436	0.609234	0.000450505	0.284287	0
Escherichia coli	1.88519	1.14536	6.16946	0.89752	0.131931
Caballeronia sp. GAWG1-1	2.24492	2.66485	0.000546486	4.84046	0
Enterococcus sp. 9E7_DIV0242	2.68477	1.67092	17.9812	5.96355	74.8116
Burkholderia gladioli	2.09641	0.601032	6.56232e-05	1.94391	0
Serratia ureilytica	3.13773	1.55969	4.31136	5.94954	11.8768
Klebsiella pneumoniae	1.77449	0.707733	5.21586	0.573966	0.143467

## Sheet:  Table 9-KEGG gene number
KO_Pathway_Level1	KO_Pathway_Level2	Gene_Num	Gene_IDs
Cellular Processes	Cell growth and death	895	F2_27526	N42_1689	N24_29697	F2_8325	F1_15218	N53_24320	F2_24410	F2_739	F1_11189	F3_26629	F3_34985	F4_27581	F4_35784	N24_32164	F4_11739	F1_24781	N22_16416	F4_25174	F4_36042	N52_5975	F1_31836	F4_21420	F3_24943	F2_26233	N32_5093	N21_17026	F3_2825	F3_5588	N22_15172	N23_21244	N22_15223	F2_11023	N21_17027	F3_815	N21_12538	N33_35481	N23_14867	N21_25130	F1_24707	N22_5416	F1_1436	N24_28576	N22_8159	N31_24849	F2_13365	N41_22936	F3_31066
Cellular Processes	Cell motility	805	F1_9476	F1_7060	N24_29951	F2_21288	N23_5607	N34_951	N21_42571	F2_461	N22_25508	N22_9489	N51_20970	N32_25858	F1_9477	N21_41358	N31_22343	F1_9481	N33_33266	N24_7401	N24_4448	N33_27130	N21_40983	N41_9110	N33_20390	N31_33153	N21_32671	N31_37667	F4_37143	N22_6294	N22_17845	N24_20163	N21_25559	N41_8733	N34_28781	N32_29105	F1_31970	N22_29619	N31_18682	N41_10580	F4_27918	N24_27288	N53_4917	F2_18327	F1_8868	N23_45112	N21_24711	N22_30896	N33_13966
Cellular Processes	Cellular community - eukaryotes	5	F4_3039	N22_24506	N24_24240	N24_25511	N22_34950
Cellular Processes	Cellular community - prokaryotes	3724	N41_8402	N24_1592	F2_29809	F4_1823	N22_16726	N21_4422	N51_11447	N21_24972	N21_24704	N23_42610	N21_19041	F2_23164	N34_35843	N23_38602	N31_14640	N21_43127	N21_30918	N21_33130	N21_31781	F4_35831	N24_18798	F4_3138	N22_6075	N21_40599	N42_4446	F2_17174	N24_2785	F1_31987	N51_20160	N32_21666	F3_11022	N24_28558	N22_3316	N22_25438	N21_44041	N33_21625	N21_31579	F1_32854	F4_2100	N31_21465	F2_10326	N22_19200	N23_35436	N21_23241	F2_30045	F1_35032	N23_36847
Cellular Processes	Transport and catabolism	464	F3_8606	N32_9951	F4_23903	N24_32575	N22_37042	N22_9070	F3_27116	F4_32531	F4_33916	N23_28029	N23_18005	N22_18373	F2_10144	F1_16930	F2_8021	N24_5689	N34_7135	N21_36935	N22_36653	F4_3384	F4_37082	N33_12508	N21_16320	N52_11990	F3_10346	F4_32203	N42_6029	F4_27771	N24_34434	F3_32549	N24_5718	F2_34624	F1_32491	N21_15957	F4_2153	F1_1442	F3_25797	F1_29435	N41_5940	N24_34452	N24_6529	N21_43312	F2_18841	F4_26300	N23_27606	N21_13261	F3_17577
Environmental Information Processing	Membrane transport	6480	N21_19364	N21_22178	N24_21747	N23_27652	N31_14390	N22_27051	F1_4945	N33_18930	F4_28046	F1_18204	N21_19045	F1_1854	N52_10637	F4_11654	F3_25112	N23_28473	N24_28711	F1_7244	N21_12365	F3_6469	N22_12068	N22_990	N23_36404	N21_36092	F4_15310	F1_14509	F1_27759	N31_34533	F2_13713	F2_20078	F1_15097	F1_3818	F4_31228	F1_24331	N31_24651	F3_2133	F3_13903	N24_34654	N41_9341	N21_5047	N21_27686	N33_19503	F4_21342	N24_30529	N31_19684	N41_3623	N21_29764
Environmental Information Processing	Signal transduction	3431	N24_5127	F2_22499	F1_23900	N53_3497	F2_17036	F1_15422	F2_25693	N22_8964	N24_15107	F4_25310	N21_37436	N33_2527	F1_696	N22_2442	N21_31412	N21_15681	N24_15510	N22_12040	N24_13106	F1_13217	N24_21646	N22_35873	N23_2364	F4_4223	F2_10571	F1_16708	N24_30529	N33_21600	N21_1545	N22_5617	N24_36107	N53_3608	N21_8885	F3_14001	F4_5149	N22_21069	N22_17566	N21_20707	F2_25375	N22_23162	N31_6705	F2_13292	F2_28637	N22_17431	F4_9383	N24_4774	F2_6530
Environmental Information Processing	Signaling molecules and interaction	10	F1_23766	N24_25511	F3_20257	N22_24506	N21_16120	N22_34950	N23_10092	N21_10572	N21_28176	N24_24240
Genetic Information Processing	Folding, sorting and degradation	1579	F1_15888	N22_11714	F4_7538	F4_30160	F4_32142	N52_18518	F2_10636	F4_22769	F4_16890	F2_34946	F3_13569	F1_30419	N22_33268	F2_32619	F3_10411	F4_17290	F3_7235	N23_38652	N24_14229	N23_35055	N22_16886	N32_31374	N23_24173	F1_31099	N22_12908	N24_3323	F4_4706	N33_8366	N24_21121	F4_20602	N34_28290	N22_3372	N24_37497	N24_35491	F4_15762	N21_45010	N23_39499	F1_15780	F1_17637	N24_27491	N22_18205	F4_29096	N22_21914	N52_5392	N22_9246	N24_16092	F1_14130
Genetic Information Processing	Information processing in viruses	15	N23_37774	F3_33055	F2_21579	F1_11827	N24_9960	N22_7814	F1_34718	F1_22176	N33_860	N23_42348	F1_1257	F2_30815	F3_15359	N43_8542	F4_9454
Genetic Information Processing	Replication and repair	2151	N22_23208	F2_34985	N24_27896	F2_10367	F4_35505	N21_5352	F2_29970	N21_25593	N23_40860	F2_33809	F4_16084	N21_17800	F1_18341	F4_25396	N23_12455	N22_11461	F1_32183	F1_33001	N22_9238	F2_951	N24_32255	N21_38745	N23_10375	F4_21731	N31_10398	F4_35502	F4_36010	N21_19170	N54_20092	F1_7961	N33_9390	F4_21329	F1_29904	N22_29439	N22_34162	F1_24699	N23_31189	F2_11130	F1_18290	N34_23503	F2_21346	F4_2062	F3_23044	N24_24279	N24_1784	N42_760	F3_2389
Genetic Information Processing	Transcription	280	F1_35545	F3_21034	N31_26609	F2_24648	F3_21353	F2_14427	N33_554	N21_27289	F4_11223	N24_4324	F4_35520	N22_22649	F4_11318	N24_24878	N22_13771	F4_1989	F3_23967	N22_10525	N53_5050	F1_30603	N21_35055	F1_1311	N41_15367	N21_36792	N22_26616	F1_34420	F3_32628	F2_31768	F4_19137	N21_13893	F4_31171	F1_18598	F2_33546	N24_29016	F2_20120	F4_28766	F2_4169	F4_24046	N44_7749	F2_33122	N31_33328	N24_16274	F1_10342	F1_874	N31_11708	F1_20796	N54_17324
Genetic Information Processing	Translation	2691	F4_25049	N24_36083	F1_31683	N23_21341	F2_33179	F4_9151	F2_34835	F2_16226	F1_9800	N21_21092	F2_25845	F4_14238	N24_30478	F2_18085	N22_29740	F4_5436	N31_1010	N21_27143	F3_20347	F2_30450	N22_4576	F1_21536	F3_31178	F4_25362	N22_13200	F1_14583	N24_13083	N23_44849	F3_19994	F2_17777	F1_29134	F2_26376	F2_25738	F1_95	F2_11233	F2_29904	F1_7703	F3_33808	F4_19029	F1_33778	N21_23411	F4_3707	F1_8345	N21_5080	N31_7432	F2_17119	N22_20012
Human Diseases	Cancer: overview	646	N34_17555	F1_3332	F3_19351	N23_16462	N33_15113	N22_31432	N41_7991	N23_2801	N31_5302	N22_5368	F1_18478	N24_24145	N24_13185	N24_31172	N22_20112	F4_28080	N33_11443	N22_8640	N33_32645	F3_12876	F1_20402	N21_5595	F3_14507	N22_7516	N24_6744	N24_36615	N21_1803	N24_16068	F1_35737	N22_17376	N51_12820	F4_27346	N52_11792	F1_10837	F3_22080	F3_19238	F1_17575	F1_14955	F3_32976	F1_26109	N22_25931	N21_33723	F2_28972	F2_2348	F4_2178	F1_2613	N21_9383
Human Diseases	Cancer: specific types	198	F4_22951	F2_25388	N33_22251	N24_30493	N24_14920	F2_24009	N22_19283	N23_18723	F3_26234	F1_21384	F2_11262	F1_16877	N24_13287	N24_27710	F3_16885	F2_20012	N21_3484	F3_16425	F1_27593	F4_29133	F3_22871	N23_19122	N24_21121	N33_13204	N21_34981	F3_3929	N21_14492	F2_23943	N23_32860	F4_18416	N21_23965	F2_2093	F2_24739	F4_22334	F2_34946	F1_2879	N22_24121	N33_32382	N24_13588	F4_14791	N31_17003	F4_32933	N21_6892	N33_16535	F4_36536	N21_40734	F2_6237
Human Diseases	Cardiovascular disease	537	N23_33751	N33_16535	F3_26247	F3_14792	N22_29292	F1_4857	N23_19277	F4_17290	F3_3929	F1_15066	N21_15503	F4_37059	F2_34946	F4_29779	F3_1583	N22_33268	N22_10670	F1_15780	N21_34981	N41_7268	N24_21121	N21_42514	N24_34260	F4_16850	F4_19150	N32_33581	F3_9122	F2_17029	N33_9201	F4_24406	F1_32058	N21_15504	N24_19921	F3_7980	N23_20953	N24_11711	F2_23064	N51_9382	F4_9420	F4_33129	F1_16005	F2_16990	N33_17083	F2_3952	N22_23766	N24_20044	N34_28439
Human Diseases	Drug resistance: antimicrobial	1256	N22_16274	F4_10242	F2_31511	N21_33721	F2_24769	N32_33832	N23_44790	F4_30887	N24_27760	N22_31629	F4_36211	F2_12174	F2_27946	N34_8763	F1_2634	F2_16413	N34_32145	F4_18671	N33_15699	N22_10635	F4_25701	F4_18651	F3_18346	N24_19993	N24_12989	N34_34572	N23_34476	N31_3138	N24_30782	N24_33893	F2_9373	F1_617	N23_31915	N31_6302	N21_19353	N24_22148	F2_27186	F1_22555	F1_2133	N21_26546	F2_14136	N24_33173	N21_35357	F3_11690	F1_11653	F1_25028	F4_30733
Human Diseases	Drug resistance: antineoplastic	311	F4_34864	F4_5535	N21_23965	N23_32860	F2_2509	F1_11672	N21_14492	F2_23943	F4_2521	F1_9828	N33_32382	N21_5604	N41_13984	F1_24396	N33_16535	N23_19277	F1_7757	F1_20433	F2_28757	N21_38227	F1_35252	N22_23154	F1_8688	N23_42808	F2_26748	F2_2018	N24_14239	F1_23386	F1_27593	F4_15207	F3_16425	F3_18433	N53_14936	N21_34981	N54_19420	F4_19289	F1_25359	F1_23660	N21_45062	F2_3361	F2_16508	F2_23163	F2_23808	F4_29822	N32_26466	F3_20448	N34_4485
Human Diseases	Endocrine and metabolic disease	431	F1_34545	N33_252	N31_28826	N51_6988	N24_27591	F3_31066	F1_32828	N24_19842	N33_19330	F2_9614	F1_19978	F4_28784	F2_16201	N23_37201	F2_17843	N24_36386	N22_14203	F1_25951	N21_20350	F1_24312	F2_14103	F3_19010	N41_21954	F1_31149	F3_2825	F4_23643	N31_31209	F2_26233	F4_30778	F4_9307	N33_9844	F4_21420	N21_19916	N24_4176	F3_34630	N24_10925	N33_19195	F4_36042	F3_32423	F2_21300	N33_15143	F1_24781	F4_35784	N23_25506	N21_15505	N34_4091	N21_31761
Human Diseases	Immune disease	63	N22_25189	F2_21953	N21_18533	N34_30251	N22_6305	F3_29599	F2_6653	N22_15330	F2_17031	F4_29532	F1_14515	N31_5681	N31_14518	F4_8710	N22_1404	F2_4852	N41_127	N21_31027	N23_15583	N22_595	N41_15624	F4_27848	F3_18507	F1_28089	N31_20516	F1_29373	F4_32194	N24_8536	F3_31957	N52_1621	N31_11980	N32_11269	N24_6532	F3_12377	N43_3578	N54_24163	F1_29374	F3_18509	N23_27006	F1_18341	F1_15715	N51_15316	F1_34343	N41_6457	F4_14146	F2_26512	F2_34442
Human Diseases	Infectious disease: bacterial	821	F4_26902	F2_26624	F4_19138	F4_18621	N21_42570	F4_22659	N21_28258	F3_30548	F1_23398	N31_24669	N24_542	F2_14529	F4_26143	F1_33695	F3_29662	F4_12674	N51_21964	N22_1028	F4_2426	F4_24063	N34_36300	F1_9428	N33_24326	N23_36938	N33_17864	N23_1063	N23_22999	N24_16662	N24_6873	N22_21702	N24_28093	N22_12468	F4_24832	F4_25755	N22_13480	N21_40077	F4_29111	F1_2761	F2_2652	N31_15175	F2_27592	N23_15393	N33_37200	N22_33726	N23_12116	F1_34164	F4_12139
Human Diseases	Infectious disease: parasitic	94	F2_23943	N23_41978	N23_32860	F1_21784	N24_25511	F4_24696	F1_7846	F2_22861	F1_11244	N24_24240	F3_28910	N52_11226	F4_8747	N22_34950	F2_31818	N22_24506	F4_22658	F1_4123	N24_18840	N24_35489	F3_32993	F2_3517	N41_18954	F2_32138	F3_26342	N24_36084	F1_35570	F1_26626	N24_35656	N21_40981	F1_30005	N24_30493	F2_32137	N24_3423	N21_26721	N23_14878	N22_34304	F1_25463	N23_442	F1_28575	N23_41888	F4_23093	N24_13287	F4_27309	F2_9336	F4_18183	F1_24761
Human Diseases	Infectious disease: viral	69	F1_26109	N52_11072	F3_22757	N23_12116	F4_31700	N33_19330	F1_14955	F3_20257	N21_36555	N31_15175	F3_20448	F4_26987	N21_10572	N21_33227	N22_27088	N24_16068	N24_6991	N22_14203	N24_30924	F3_12876	N21_28176	N24_33873	N24_10925	F3_1900	F2_18841	F4_24217	F4_29918	N34_4929	N23_3566	N22_11082	N23_26476	N22_31432	F3_33915	N22_1254	F4_10811	N34_27678	F4_24817	F3_20090	N22_24506	F1_14876	N24_24240	F2_21139	N22_34950	N21_43896	F2_23943	F2_15412	N23_32860
Human Diseases	Neurodegenerative disease	244	N24_19843	N31_32249	N21_4674	N31_29830	N22_1091	N31_35082	N21_44278	N21_9705	F1_11232	F1_2291	N21_4238	N32_17784	F2_24741	F3_33289	N41_11927	F1_35765	F4_11039	F1_22788	N21_28584	N22_33766	F3_23758	N24_15435	N22_665	F4_17256	F4_27238	F2_27163	F1_23281	F2_20792	N21_18743	F1_32523	N22_34386	F1_33921	F1_15422	N33_2527	N22_32525	N41_15615	N24_2916	N21_15681	F3_12989	F2_6844	F1_29801	F2_22339	F3_30798	F2_25272	N21_20031	N24_26575	N22_4308
Human Diseases	Substance dependence	23	N21_5472	N24_2916	N23_13062	F1_14353	F3_29987	N22_55	F1_30024	F1_16690	F4_33491	N53_24297	F1_5673	F2_5577	N43_3578	N24_8536	F2_34442	N24_13852	F4_8710	N22_8184	N23_27006	N21_35023	F2_18378	F3_18509	F2_32828
Metabolism	Amino acid metabolism	6652	N34_10290	N21_24735	F1_1652	N32_2077	F1_24301	F1_8985	N31_8879	N33_4818	N22_20286	N34_8165	F3_18083	F1_4358	F1_11793	N33_30634	F2_29662	F1_13026	N23_45751	N21_39564	F4_27824	F2_29829	F1_22652	F3_26298	F3_23955	N22_33461	F3_7134	F2_15296	F3_28321	F4_32617	N24_4327	N22_16295	F1_25426	F4_18111	F1_5803	N24_23541	N21_658	F4_30941	F3_26722	F4_10900	N24_16272	F3_3669	N24_10623	N33_8453	N22_31300	F3_27937	N21_15749	N22_25673	N22_13681
Metabolism	Biosynthesis of other secondary metabolites	1361	F4_5905	F4_2525	N24_7460	N21_34284	F1_17622	N21_20313	F1_18346	N31_16951	F1_16332	F1_25471	F1_26166	F4_28176	N21_35794	N24_9008	F1_34538	F1_18406	F4_29724	F1_25731	F1_16479	F3_29987	N23_9512	N22_33569	N33_19824	N22_26438	N22_29692	N21_1917	N32_3569	F4_1905	N54_18378	N33_17094	F4_5433	F1_14632	N24_14325	N22_36393	F3_32565	N24_35667	F2_20017	N24_18180	N33_19432	F2_6040	N24_25653	F4_11508	F3_18848	N33_3742	N31_2233	F2_11413	F1_20010
Metabolism	Carbohydrate metabolism	7680	F2_10732	N22_11711	N33_22713	N21_25849	F1_26886	N21_18015	N31_5966	F2_24234	F2_6289	F4_20948	N41_20005	F1_909	N34_16962	N33_29354	N33_11450	F4_28296	F1_28781	N33_18030	F4_27579	F3_13317	F3_6191	N33_901	F1_29463	F1_409	N24_28089	N24_22120	F3_17700	F4_5567	N34_16563	N24_7856	F3_22757	N22_11945	N24_36651	F1_22572	F1_19800	F2_27340	N34_34249	F1_18277	N41_2284	N24_16197	N44_12457	N21_21008	F4_209	F2_18683	F3_26807	N32_24044	N53_25596
Metabolism	Energy metabolism	4307	N22_8472	F4_25066	F4_7300	F4_35318	F1_12513	N22_31512	N22_11134	N21_14258	N21_8206	F3_22847	N51_16371	F1_30057	N24_10691	F1_9492	N22_26452	F4_36021	F4_10272	F4_35785	F1_16447	N23_2738	F3_16926	F2_31177	F2_34958	F2_20099	F2_34391	N23_44961	F1_14723	N33_15143	F2_32804	F3_13422	N33_8217	N22_3102	F2_19785	N24_762	N34_32093	F1_22430	N51_2463	F1_3218	N24_35984	F1_11133	N41_14567	F2_7598	N33_30933	N21_42314	N22_8311	F2_31530	N21_23327
Metabolism	Glycan biosynthesis and metabolism	2415	N52_9790	N23_403	F1_6891	F3_32224	N23_19399	F1_11991	F1_27971	F4_12681	F4_33476	F3_33241	F1_24046	N31_24311	F2_27498	N23_12673	F3_19947	N34_4525	N21_41016	F3_1874	N41_8216	N22_21649	F2_20327	N24_4409	N21_41894	N24_16157	N21_26055	N22_10964	N24_3697	F1_24452	F4_1034	F1_25246	N31_4649	N24_27246	F4_17162	F2_32884	F3_30820	F1_29022	N22_26043	F3_15720	N21_18139	F1_7887	N24_15964	F1_33364	N21_19869	N33_8798	N51_7146	N21_32031	N21_25939
Metabolism	Lipid metabolism	2042	F4_12414	N22_18957	F1_21784	F3_34710	N32_37505	N24_10313	F4_24696	N22_11743	N34_3400	F2_28612	F1_16045	N24_22875	N22_25577	F4_28994	F4_9707	N52_1220	N22_10581	N34_22417	N32_5755	F1_33411	N21_42866	F1_20732	N23_16488	N23_34478	N22_2040	F1_26897	N21_24898	F4_29176	N41_10471	N21_18690	F3_28427	N23_29448	F2_25262	N33_15236	F1_33397	N24_7387	F2_25393	N24_27546	N22_36430	F3_4851	N22_26834	N33_15868	N22_21228	N21_14370	N22_26435	F1_6198	N22_36539
Metabolism	Metabolism of cofactors and vitamins	4466	F4_27365	F2_34109	N24_8151	F1_16465	N21_12185	N22_31594	N21_41049	N41_16748	N33_18202	F4_17399	F4_25112	N21_23659	F2_21541	N22_12079	N22_31480	N21_28570	F3_16489	N21_1659	N21_18678	N33_3941	F4_34276	N24_14942	N52_8924	N24_30323	N22_622	F1_14704	F2_33099	F4_32500	N22_6714	N21_34592	N33_6344	N22_2274	F4_34297	N24_6337	F1_31726	F2_18919	F1_2641	N31_32801	N33_29081	F1_22107	N22_22010	N23_44940	F1_27185	N22_37196	F3_24460	F4_27980	F4_34436
Metabolism	Metabolism of other amino acids	2116	N22_22765	N54_4873	F1_28533	F4_26440	N32_25729	N24_12048	F4_17154	N33_25350	F3_16343	N23_17515	F2_9031	F4_13673	F1_11440	N51_19576	F2_22323	F1_27200	F4_20427	N22_20239	N21_20931	F4_12713	N53_14511	N24_24988	N22_34494	N21_22401	N31_24604	F3_11748	F1_31581	N23_6471	N21_23313	F3_34072	F2_26961	F1_9498	N33_30367	N33_11988	F4_31188	N31_14007	N31_2062	N34_36546	N33_20712	N41_22879	N24_9454	N22_22572	F2_19657	F2_29132	N42_7713	N24_15446	N23_11568
Metabolism	Metabolism of terpenoids and polyketides	1049	F4_27980	F4_13056	F1_22456	F4_19971	F4_29922	N23_8377	N22_33091	N22_3539	N34_21319	N31_25500	F2_20826	N34_34732	N34_28319	F2_26995	N24_18396	N33_17593	F1_3368	N22_18924	F3_13421	F2_10159	N31_27507	F4_28031	N33_9070	N31_24824	N21_28429	F3_32217	N24_13421	F2_1347	N21_2204	N21_2206	N24_29466	N22_22149	F4_6276	N32_28576	F4_8086	N21_38546	N53_25887	N22_12654	N23_45341	F2_25748	F4_11941	N34_5445	N21_3397	N22_4517	F1_34798	N24_13164	F4_25865
Metabolism	Nucleotide metabolism	2727	F1_23593	F1_33722	N24_9248	N51_15225	N34_7742	F2_29189	N31_11377	N21_37493	N31_19886	F3_35161	N52_18850	N22_12380	F3_10240	F4_30330	N33_22178	F4_30644	F1_8374	N21_958	F1_23415	F4_15848	N22_11492	N22_9061	N33_27297	N31_19365	F4_22241	N33_21444	N21_22222	F3_22222	F4_29307	F1_5483	N31_24530	F3_29448	F3_4019	F2_32693	F3_29061	F3_17518	F1_20615	F1_34700	N23_18345	N21_35053	F1_5376	F1_32369	N24_7520	N22_26798	F2_13464	F2_28485	N21_19680
Metabolism	Xenobiotics biodegradation and metabolism	1380	F1_12545	F1_20272	F3_7696	N22_17681	F1_27274	N31_14638	N21_33094	N22_34985	F3_29328	N23_36977	N24_37180	N21_19866	F4_20524	F3_25996	N42_1458	N33_24408	N33_5572	N32_35132	N52_11226	N41_16412	N22_30647	N33_7315	N22_12133	F1_3784	N23_44221	N33_33818	N21_9414	F4_3325	N24_9	F1_3526	N34_8593	F4_24604	F2_14435	N31_7798	F1_24761	N22_16442	F1_25906	N21_32540	N21_29846	N21_18959	N34_18994	N22_12140	N21_15061	F1_12166	N21_29848	F3_30751	N23_21034
Organismal Systems	Aging	416	N22_30645	F1_5373	N21_3484	N24_3628	N24_33406	F2_16596	N23_44219	N32_23248	N33_13204	F1_25698	N42_10049	F4_27947	F1_26808	F2_21923	N33_22251	N22_25914	N31_12075	N21_35432	F4_25631	F4_29383	F3_24676	F4_22951	N22_17069	F1_21807	F2_11262	N22_8451	F2_10234	F3_5765	N23_18723	F1_26704	N23_22621	N21_40734	F2_34672	F4_24316	N21_18634	N31_17003	N21_6892	F1_28423	F2_22198	F1_29265	F4_3386	N22_13895	N53_11655	F2_33392	F2_16574	F1_19405	F2_753
Organismal Systems	Circulatory system	25	F1_32523	N33_9844	N24_11711	F1_24313	N21_4674	F2_31608	N31_5062	N33_15143	N24_19843	N24_19842	N21_31331	N21_42530	F1_24312	N21_28628	N23_16398	N31_5000	N23_19927	N21_15503	N33_15113	N21_15504	F1_15066	N23_2801	N51_12201	N21_15505	F1_23419
Organismal Systems	Development and regeneration	15	F1_11542	N33_33023	F1_21060	N21_33723	N23_12152	N22_15415	N24_17191	N34_19481	N22_14459	N44_13591	N34_28868	F1_5068	N21_14651	F1_5829	F2_18378
Organismal Systems	Digestive system	181	N33_32384	F1_1827	N21_3397	N21_28176	F2_6379	F4_20340	N22_25565	F3_2761	F2_2436	F1_4294	N23_9349	N24_28320	F1_8443	F2_24898	N24_10767	N21_44991	N22_15831	N21_26920	N34_30255	N32_34438	N22_19364	N34_15168	F4_6047	F1_1508	F1_14479	F4_27915	N23_15656	N21_41890	F1_21022	F2_568	F2_34010	F3_6262	F2_19411	F3_2038	N21_14570	F4_18745	F3_17574	N33_22263	N21_10572	N31_7411	F2_27686	N21_21227	N22_16765	F2_23163	F1_23385	N31_4547	N22_34000
Organismal Systems	Endocrine system	647	F2_10732	F1_22185	F1_1098	F1_28074	N21_40369	F2_31135	N23_27020	F3_13080	F4_20270	N54_2706	F3_20406	N31_38034	F4_28104	N21_41853	F2_11359	F2_29139	F1_10983	N33_12550	N23_34192	N23_38892	N23_29183	F2_18762	N22_18262	N23_35447	N22_8087	F4_36015	N33_21456	N52_11072	F3_22757	F1_26686	F1_19198	F4_9806	N33_259	F4_209	N23_34329	F1_18211	F1_34199	N42_8944	F3_33289	N21_7081	F4_31763	F2_19625	F2_28657	F4_13479	F1_5367	N21_40865	N22_665
Organismal Systems	Environmental adaptation	398	N24_18998	N21_31607	N22_33900	F1_19878	F1_35737	N22_13261	N24_17920	N33_3669	N22_22197	N24_28093	F4_25755	N33_35228	N53_20040	N23_15393	F4_34957	F4_20231	F2_2348	N31_4600	N24_35729	F3_11741	N21_42570	N21_28258	F4_19138	N33_15113	F3_30765	N24_31020	F1_23398	F3_31133	F1_18478	N23_2801	N33_30052	F1_13727	F4_31935	F4_15034	F2_31608	N53_5129	N31_5062	F1_22017	N24_14607	N54_23046	F1_20402	N22_29064	N21_23078	F1_30976	F4_24063	N34_11855	F1_17956
Organismal Systems	Excretory system	35	N24_36671	N22_4215	N21_6311	N34_1313	N23_23877	F2_31877	F3_19703	F4_13105	F2_28657	F4_9556	F4_30778	F4_32579	F2_30948	N22_1690	F4_31763	N22_4631	F4_19533	F1_31380	F2_17197	F2_14914	N34_36592	N22_36117	N23_28309	N31_8428	F3_28398	N24_35476	F4_28051	N21_23379	F1_32828	N22_22195	N31_4435	F2_8353	F2_814	N21_43137	N21_35248
Organismal Systems	Immune system	128	N24_2446	N22_36983	N21_24898	N22_24506	N21_18743	N33_10023	N32_13876	F2_29049	N43_3578	F4_12372	N22_17124	N22_23781	F3_12989	N24_25511	F2_22339	F3_30798	N22_24924	N34_14960	F1_2291	N33_13481	F2_24741	F3_18828	N24_603	N31_23069	N21_9705	F1_10054	N21_28584	F4_13479	F1_11269	N22_35179	N22_34949	N32_21500	N31_271	N21_32670	N22_34941	N22_8159	N22_8087	F3_25826	F1_26686	F2_13712	N24_8536	N24_2662	N22_15222	F3_27647	N23_27006	F2_34442	F1_9330
Organismal Systems	Nervous system	115	N21_23379	F1_9725	F1_16690	N22_19895	N24_35476	F2_12141	N23_35625	F1_23096	N21_43137	N31_6587	N21_35248	F4_18619	F2_8353	N22_6710	N52_4659	N24_2916	F3_20820	F2_15751	N31_98	F4_19533	N41_7119	F1_6770	F2_25899	F1_14331	N33_10023	F3_34300	N54_16558	F1_23659	F4_22009	N22_1690	F1_3806	F4_5149	N23_74	N23_43935	N24_20437	F4_32579	F3_18755	N22_24348	F4_37016	N31_10713	N22_10912	N41_10023	N24_31469	F2_26150	N21_6311	N24_33388	N22_4215
Others	Others	86788	N22_25080	N21_5864	N24_19528	F1_21639	F3_10868	N21_44513	N24_1771	N23_6719	N21_33580	F2_19440	N21_7810	F3_32300	F1_5118	F3_33607	F4_8832	N22_19371	N23_28149	N24_14968	N24_36438	N34_33307	N21_25695	N52_12875	F2_21967	F4_10934	N22_36777	F4_34448	N31_30830	N21_39559	N21_44655	N22_6299	N23_41980	N21_20799	N22_17791	F4_25712	N22_2985	F3_30767	N32_1958	N22_25135	F1_19934	N23_34350	N24_31791	N23_35830	N33_770	N24_10421	N21_3433	N33_17056	N31_25304
[truncated: 5,000 more columns]

## Sheet: Table 10-CAZy-Gene num
CAZy_Modules	Gene_Num	Gene_IDs
AA:Auxiliary Activities	139	N21_4750	N23_29845	N34_18107	N23_15067	N31_6505	N21_27173	N21_35490	N23_27213	N24_30785	N33_26637	N21_19629	F2_31321	N33_1221	F4_24228	N21_30572	N21_40331	F1_13043	N22_28675	N22_25888	N22_8325	N24_23999	N21_11244	N22_15325	N21_17505	N33_23867	N33_22904	N21_21945	N21_43366	N33_12494	F4_34669	N22_16356	N24_36900	N23_41156	N32_8041	N53_4103	N34_19254	N33_22016	N21_44575	N31_28372	F3_1507	F1_29990	F4_21892	N21_31708	N41_16397	N21_22395	N24_32	N33_31174	N21_20024
CBM:Carbohydrate-Binding Modules	1033	F2_7364	N21_31421	N24_13403	F4_32679	N44_2707	N24_34907	F1_1675	N24_20044	F1_28399	N32_24216	N21_35492	F3_27143	F1_35248	N22_13775	N22_27936	N23_22061	N32_1800	F1_19905	F2_28500	N34_31792	F3_1607	N21_12655	F1_17259	F2_24799	N22_11013	N22_10896	F1_35261	N24_35665	N21_41679	N23_36862	F1_9001	F3_12416	F2_10097	F4_24435	N33_9187	F4_16333	N24_4003	N23_29681	N22_29802	F1_25104	N21_39267	F4_3187	N22_22916	N44_12537	N21_21083	N23_3218	N31_4930	F1_31702
CE:Carbohydrate Esterases	434	N33_4648	F2_27972	N24_22294	N21_27292	N22_32365	F3_27340	N22_14237	F1_28427	N33_14078	N33_2432	N21_31739	N42_7713	N22_27813	F3_34630	F4_31235	N21_14257	F1_9715	F1_33288	N22_34093	N53_19849	N33_14228	N41_18410	F1_20918	N33_33492	F4_7691	F1_28088	N21_15014	F3_17782	F2_2802	N22_34316	N22_28206	N33_6304	F3_32350	F3_20523	N34_1282	F2_14967	N52_1220	N21_2024	N24_25537	F4_1083	N24_22851	F2_19338	F3_33387	N22_18210	N24_6497	N31_35427	N22_5424	F2_14653
GH:Glycoside Hydrolases	3639	F1_3959	N22_17946	F3_6654	N21_25525	N33_24947	N33_28058	F4_14212	N21_33143	N24_17253	F2_17003	F4_24972	F4_9166	F1_28244	F3_22523	N21_26757	N31_30584	N23_21203	F2_22722	F2_17524	F4_8494	F1_8201	N34_10223	F4_4204	N24_37445	N21_27937	F1_11092	F1_35638	N34_34497	F1_15175	F1_15839	F3_5015	F3_28242	N24_37313	F1_5223	N21_11159	F4_27005	F4_34532	N33_13698	F2_21531	N21_20187	N21_24779	F3_33055	N43_6256	F1_22217	F2_11878	F1_5	F3_26550	F2_2216
GT:Glycosyl Transferases	3549	F3_26898	N22_12056	N24_35651	N24_24701	F4_27903	N21_22324	F1_27424	N33_29112	N33_24737	F3_31470	N22_4655	F2_24997	F2_23302	F1_11515	N22_10429	F2_3394	F4_25754	F1_20109	N24_23755	N33_35694	F2_17138	N22_32503	F3_10387	N34_30251	F4_22840	N34_8862	N32_9122	F4_24175	N23_9807	F1_33324	N24_36872	N24_30554	N22_15026	N22_262	F1_2778	N23_25688	F3_29448	F1_31094	N41_7487	F1_21929	N22_19977	F4_17024	N24_26328	N33_5062	N34_35711	N21_36029	F4_26245	N34_390
PL:Polysaccharide Lyases	77	N21_9214	N34_17346	N24_28486	N21_22359	F3_22921	F1_35781	F2_5319	N21_17642	N32_22592	N33_584	N24_25101	F2_34835	N24_24258	N21_41050	N22_13432	N31_10772	N22_4299	F1_29480	N24_9532	F1_24398	F1_16324	F3_32296	N23_29648	F2_1325	N31_15376	N22_18457	N24_15091	N21_11992	N22_22412	F2_25784	N24_29062	N24_16313	F1_2312	F3_31654	F3_13951	N24_15047	N21_18113	N23_10922	N33_4116	N22_22060	F4_2929	N22_32284	N24_32747	N21_38343	F4_36127	F2_30209	N33_23738	N23_35543
Others	120190	F4_35797	N53_12068	F3_11062	F1_7704	F4_16822	N21_5473	F2_14660	N23_17376	N21_41266	N24_29391	F2_25987	N31_3981	F2_16007	F3_31949	N31_18095	F4_35120	N33_7382	F3_22215	N22_25330	F2_3188	N54_4476	F1_6075	F1_10982	F1_14285	F3_22595	N21_15839	F4_35841	F1_11329	N22_21830	F2_11136	N34_31703	N23_9115	F1_7436	N21_17030	N22_14988	N31_13259	N33_6471	N34_27794	N24_36593	F4_31058	N24_17697	N23_8227	N31_19490	N22_30670	F3_21460	N21_10202	N31_33249	N21_20753
[truncated: 5,000 more columns]

## Sheet: Table 11-CZAy-heatmap
CAZy_Family	N21	N22	N23	N24	N31	N32	N33	N34	N41	N42	N43	N44	N51	N52	N53	N54	F1	F2	F3	F4
GH152	0.000597855	0.000707963	0.000597388	0.000761152	0.000576003	0.000584867	0.000613896	0.000608705	0.000474256	0.000627957	0.000646021	0.000592378	0.000620327	0.000545232	0.00054687	0.000589197	0.000790013	0.000765002	0.000756569	0.000769815
GT25	9.97288e-06	1.86543e-05	7.31774e-06	1.96632e-05	4.6594e-05	4.2192e-05	0.000115832	0.000115138	0.000806876	7.68519e-05	7.93546e-05	0.00054629	2.95792e-05	9.50872e-05	5.87806e-05	5.02905e-05	2.56784e-05	2.57248e-05	2.89287e-05	2.43536e-05
GH25	0.00146644	0.00311877	0.00136768	0.00302419	0.00357546	0.00318338	0.00440121	0.00428727	0.000914709	0.00216324	0.00211897	0.00275352	0.0015052	0.00195746	0.00252933	0.000954193	0.00318285	0.00324362	0.00316741	0.00329234
GH28	0.00102333	0.00113254	0.000998174	0.00113093	0.00116316	0.0011751	0.0014144	0.0013898	0.00101565	0.000908167	0.000894479	0.0011915	0.00161022	0.00151488	0.00125506	0.00135106	0.00131479	0.00127462	0.00128302	0.00133792
AA3	0.000440326	0.000276387	0.000470233	0.000281494	0.000375469	0.00041826	0.000259722	0.000266798	0.000181815	0.000347092	0.000350122	0.000174029	0.000684871	0.000578021	0.000642731	0.000763909	9.9764e-05	8.53113e-05	8.22667e-05	9.10492e-05
GH3	0.000734162	0.00112428	0.000764623	0.0011568	0.000936827	0.00098226	0.000716547	0.000730504	0.000889361	0.00124027	0.00128116	0.000984596	0.000918289	0.000990935	0.000958551	0.000958271	0.00106192	0.000997732	0.00101416	0.00108214
GH10	0.000215661	0.000271729	0.000195126	0.000251269	0.000612508	0.000561152	0.000496064	0.000503182	0.000615992	0.000550557	0.000541764	0.000503721	0.000184402	0.000367588	0.000367349	0.000165706	0.000572659	0.000624286	0.000596542	0.000595566
GT4	0.00634866	0.00542155	0.00636313	0.00544494	0.00606114	0.00625389	0.00591292	0.00598894	0.00470069	0.0051633	0.00514837	0.00510422	0.0078799	0.00709399	0.00770341	0.00852775	0.00428874	0.00428727	0.00430746	0.00427888
GT51	0.00098807	0.00112996	0.000989855	0.00116667	0.00113865	0.00117093	0.00117157	0.00116469	0.0015951	0.00112634	0.00115849	0.00148931	0.0012787	0.00129524	0.0012141	0.00128802	0.00105219	0.00103032	0.00101809	0.00106033
GH23	0.00167062	0.0030486	0.00160361	0.00309873	0.00311592	0.00321368	0.00224542	0.00229994	0.0032993	0.00408133	0.00414333	0.0030494	0.00262926	0.00292525	0.00223861	0.00196028	0.00254893	0.00255819	0.00254334	0.00253522
GH35	0.000325486	0.000562008	0.000316736	0.000556566	0.000376384	0.000364944	0.000386197	0.000378216	0.000285262	0.000399135	0.000413563	0.000367503	0.000224802	0.000267515	0.0002478	0.000219553	0.000949421	0.000931608	0.000934154	0.000967571
GH31	0.000317786	0.000479638	0.000298619	0.000475148	0.000389064	0.000395032	0.000492762	0.000476782	0.00041052	0.000386769	0.000370624	0.000494056	0.000261037	0.00029003	0.000259593	0.000225435	0.00064643	0.000612667	0.000619696	0.000648729
GH73	0.00699204	0.00179132	0.00719498	0.00178894	0.00131513	0.00127048	0.00179731	0.00176647	0.000828669	0.00118053	0.00118739	0.00127011	0.000950213	0.00101961	0.000812118	0.000680684	0.00244762	0.00242866	0.00247512	0.00249678
GH34	0.000343383	0.000346651	0.000359462	0.000334485	0.000423918	0.000452155	0.00038277	0.000392892	0.000612522	0.000376033	0.000387543	0.000526886	0.000448838	0.000446842	0.000431964	0.000463578	0.000367712	0.000360719	0.00035591	0.000385822
GH1	0.00112984	0.00230951	0.00102394	0.00224549	0.00153181	0.00144096	0.00208282	0.0020328	0.00142219	0.0017021	0.00168727	0.00197127	0.000468795	0.000748638	0.000640527	0.000371652	0.00338658	0.00334952	0.0033567	0.00346302
GH170	0.000497302	0.000815996	0.000441355	0.000787609	0.000528057	0.000497163	0.000877897	0.000863417	0.000386267	0.000409144	0.000388015	0.000608022	0.000127753	0.00020553	0.000160708	7.05908e-05	0.00158849	0.00156206	0.00157219	0.00160018
CBM50	0.00218261	0.00354537	0.00214691	0.00355279	0.00417974	0.00402282	0.00303544	0.00306122	0.00280332	0.0041797	0.00420852	0.0036192	0.0032852	0.00376521	0.00434709	0.0030192	0.00326367	0.00326976	0.00324939	0.00330889
GH5	0.000783503	0.00045072	0.000764974	0.00043852	0.000812508	0.000822202	0.000758311	0.000762462	0.000767981	0.000626967	0.00061099	0.000614499	0.000870552	0.000892161	0.000985245	0.000977206	0.00113523	0.00113114	0.00110348	0.00117537
GH24	0.00030891	0.000441835	0.000312654	0.000485398	0.000484285	0.000531378	0.000498312	0.000521369	0.00252627	0.000674634	0.000698215	0.00127404	0.000539981	0.00058544	0.000583625	0.00060346	0.000362519	0.000358209	0.000367084	0.000391493
GH108	0.00134998	1.77877e-06	0.00138993	0	1.45833e-06	2.22438e-06	3.75871e-05	3.70908e-05	1.22169e-05	0	0	0	6.58812e-07	1.87435e-06	1.3652e-06	4.37596e-07	2.27243e-06	2.91542e-07	1.00274e-06	2.17427e-06
GH18	0.000492246	0.000932054	0.000462107	0.000890033	0.000592471	0.000554978	0.000678788	0.000660371	0.000432399	0.000750124	0.000751882	0.000607558	0.000366977	0.00039333	0.000357192	0.000345473	0.000935249	0.000915377	0.000909536	0.000943856
GT32	0.000222567	0.000555194	0.000191207	0.000545378	0.000354432	0.000336956	0.000595481	0.000574591	0.000854801	0.000480962	0.000489702	0.000808295	0.000117414	0.00021968	0.000154729	8.80671e-05	0.000443061	0.000438513	0.000434545	0.000458803
GH38	0.000247798	0.000328938	0.000224317	0.000322136	0.000232016	0.000226786	0.000390288	0.00038681	0.000139306	0.000131802	0.000125037	0.000230185	0.000114688	0.000116767	0.000115489	0.000108352	0.000606623	0.000619463	0.000612857	0.000617252
GH32	0.000171453	0.000706311	0.000150602	0.000707742	0.000419198	0.000380023	0.000397593	0.000398485	0.000357325	0.000692022	0.000700846	0.000499598	8.14938e-05	0.000163568	0.000107976	2.33134e-05	0.000989394	0.00101973	0.00100308	0.000951682
GT2	0.00612544	0.00611266	0.00609117	0.00614433	0.00702688	0.00706276	0.00608741	0.00615954	0.00652505	0.006612	0.00658312	0.00639112	0.00725214	0.00721582	0.00743662	0.00770864	0.00691715	0.00700166	0.00702894	0.00690285
GH13	0.00205023	0.00357093	0.002004	0.00356573	0.0027718	0.00277139	0.00270822	0.0026827	0.00307823	0.00358619	0.00362428	0.00333273	0.00192022	0.00221311	0.00204816	0.00188402	0.00376372	0.00369145	0.00369987	0.0037781
CE4	0.000489535	0.000515439	0.000486135	0.000526771	0.000479459	0.000500466	0.000389905	0.000401802	0.000458754	0.000531676	0.000545391	0.000457239	0.000675934	0.000629871	0.000590179	0.000646128	0.000594327	0.000567429	0.000569746	0.000576671
CE11	0.000628447	0.000743347	0.000634305	0.000736451	0.00068324	0.00068513	0.000799544	0.000798173	0.000702733	0.000572048	0.000564674	0.000745756	0.000686712	0.000670183	0.000633149	0.000690139	0.000761945	0.00074958	0.000756577	0.00077182
GT1	0.0011895	0.00145166	0.00121888	0.00150711	0.00129914	0.00139673	0.00120695	0.00122855	0.00119933	0.00172161	0.00175861	0.00125111	0.00156864	0.0014614	0.00151721	0.00159183	0.000779557	0.000729674	0.000744063	0.000765559
CBM13	0.000595948	0.000534993	0.000597505	0.000540039	0.000520244	0.000530275	0.000710382	0.000732091	0.000502017	0.000395468	0.000404913	0.000570033	0.000702804	0.000621714	0.000626459	0.000714995	0.000668627	0.000683884	0.000672825	0.000690707
CE8	0.000582079	0.000465799	0.000592171	0.00047284	0.000495308	0.000506932	0.000582693	0.000569252	0.000466392	0.00040576	0.00040977	0.000518417	0.000660618	0.000621578	0.000698083	0.000796524	0.000435515	0.000427382	0.000428103	0.000460946
GT28	0.000306071	0.000510192	0.000310513	0.000520237	0.000393309	0.000404121	0.000380786	0.000383235	0.00059923	0.000527042	0.000534169	0.000586376	0.000308951	0.000368381	0.000323388	0.000317126	0.00108573	0.00112122	0.00113957	0.00104967
GH65	0.000365511	0.000718171	0.00033637	0.000718959	0.000476841	0.0004405	0.000728818	0.000704662	0.000465255	0.000451147	0.000450387	0.000618575	9.77159e-05	0.0001685	0.000128176	5.1984e-05	0.00141837	0.00138225	0.00138142	0.00144598
GT9	0.000904953	0.00125505	0.00093174	0.00129729	0.00106674	0.00116235	0.000734901	0.00074252	0.000892592	0.00145215	0.00144975	0.000977566	0.00134394	0.00128131	0.00129286	0.00133709	0.000838081	0.000814495	0.00082613	0.000843082
GH2	0.000191093	0.000558346	0.000190953	0.000585013	0.000391277	0.000430703	0.000124656	0.000137858	0.000599461	0.000784255	0.000803279	0.000511191	0.000268614	0.000339336	0.000305735	0.000258693	0.000432645	0.000406685	0.000406192	0.000413748

## Sheet: Table 12-CAZy-EC
EC_ID	N21	N22	N23	N24	N31	N32	N33	N34	N41	N42	N43	N44	N51	N52	N53	N54	F1	F2	F3	F4
Others	57106	57623	56418	54274	47090	46732	48852	49282	29572	24798	24746	26062	38480	39135	38796	38084	55144	54585	55439	55363
N-acetylgalactosaminyltransferase (EC 2.4.1.-)	520	584	491	542	392	383	393	395	243	204	209	214	292	304	304	291	503	508	523	512
N-acetylglucosaminyltransferase (EC 2.4.1.-)	520	584	491	542	392	383	393	395	243	204	209	214	292	304	304	291	503	508	523	512
UDP-Galf: galactofuranosyl-galactofuranosyl-rhamnosyl-N-acetylglucosaminyl-PP-decaprenol beta-1,5_1,6-galactofuranosyltransferase (EC 2.4.1.288)	520	584	491	542	392	383	393	395	243	204	209	214	292	304	304	291	503	508	523	512
UDP-Galf: rhamnopyranosyl-N-acetylglucosaminyl-PP-decaprenol beta-1,4_1,5-galactofuranosyltransferase (EC 2.4.1.287)	520	584	491	542	392	383	393	395	243	204	209	214	292	304	304	291	503	508	523	512
[inverting] UDP-Glc: glycocin S-beta-glucosyltransferase (EC 2.4.1.-)	520	584	491	542	392	383	393	395	243	204	209	214	292	304	304	291	503	508	523	512
[inverting] UDP-Glc: protein O-beta-glucosyltransferase (EC 2.4.1.-)	520	584	491	542	392	383	393	395	243	204	209	214	292	304	304	291	503	508	523	512
alternating beta-1,3_4-N-acetylmannan synthase (2.4.1.-)_ UDP-GlcA: N-acetylglucosaminyl-proteoglycan beta-1,4-glucuronosyltransferase (EC 2.4.1.225)	520	584	491	542	392	383	393	395	243	204	209	214	292	304	304	291	503	508	523	512
beta-1,3-glucan synthase (EC 2.4.1.34)	520	584	491	542	392	383	393	395	243	204	209	214	292	304	304	291	503	508	523	512
beta-1,4-mannan synthase (EC 2.4.1.-)	520	584	491	542	392	383	393	395	243	204	209	214	292	304	304	291	503	508	523	512
beta-mannosylphosphodecaprenol-mannooligosaccharide alpha-1,6-mannosyltransferase (EC 2.4.1.199)	520	584	491	542	392	383	393	395	243	204	209	214	292	304	304	291	503	508	523	512
cellulose synthase (EC 2.4.1.12)	520	584	491	542	392	383	393	395	243	204	209	214	292	304	304	291	503	508	523	512
chitin oligosaccharide synthase (EC 2.4.1.-)	520	584	491	542	392	383	393	395	243	204	209	214	292	304	304	291	503	508	523	512
chitin synthase (EC 2.4.1.16)	520	584	491	542	392	383	393	395	243	204	209	214	292	304	304	291	503	508	523	512
dTDP-L-Rha: N-acetylglucosaminyl-PP-decaprenol alpha-1,3-L-rhamnosyltransferase (EC 2.4.1.289)	520	584	491	542	392	383	393	395	243	204	209	214	292	304	304	291	503	508	523	512
dolichyl-phosphate beta-D-mannosyltransferase (EC 2.4.1.83)	520	584	491	542	392	383	393	395	243	204	209	214	292	304	304	291	503	508	523	512
dolichyl-phosphate beta-glucosyltransferase (EC 2.4.1.117)	520	584	491	542	392	383	393	395	243	204	209	214	292	304	304	291	503	508	523	512
hyaluronan synthase (EC 2.4.1.212)	520	584	491	542	392	383	393	395	243	204	209	214	292	304	304	291	503	508	523	512
lipopolysaccharide N-acetylglucosaminyltransferase (EC 2.4.1.56)	482	451	473	412	381	392	392	399	204	171	176	190	320	321	315	314	475	485	491	478
alpha-glucosidase (EC 3.2.1.20)	238	285	237	279	209	203	219	220	146	133	135	143	172	177	178	175	464	455	458	457
1,2-diacylglycerol 3-glucosyltransferase (EC 2.4.1.157)	438	412	431	378	327	337	337	344	180	148	154	165	276	276	271	270	426	438	442	428
ADP-dependent alpha-maltose-1-phosphate synthase (2.4.1.342)_ [retaining] UDP-GlcNAc: polypeptide alpha-N-acetylglucosaminyltransferase (EC 2.4.1.-)	438	412	431	378	327	337	337	344	180	148	154	165	276	276	271	270	426	438	442	428
GDP-Man : alpha-1,4-mannosyltransferase (EC 2.4.1.-)	438	412	431	378	327	337	337	344	180	148	154	165	276	276	271	270	426	438	442	428
GDP-Man: Man1GlcNAc2-PP-dolichol alpha-1,3-mannosyltransferase (EC 2.4.1.132)	438	412	431	378	327	337	337	344	180	148	154	165	276	276	271	270	426	438	442	428
GDP-Man: Man2GlcNAc2-PP-dolichol alpha-1,6-mannosyltransferase (EC 2.4.1.257)	438	412	431	378	327	337	337	344	180	148	154	165	276	276	271	270	426	438	442	428
GDP-Man: Man3GlcNAc2-PP-dolichol_Man4GlcNAc2-PP-dolichol alpha-1,2-mannosyltransferase (EC 2.4.1.131)	438	412	431	378	327	337	337	344	180	148	154	165	276	276	271	270	426	438	442	428
NDP-Glc: alpha-glucose alpha-glucosyltransferase _ alpha,alpha-trehalose synthase (EC 2.4.1.245)	438	412	431	378	327	337	337	344	180	148	154	165	276	276	271	270	426	438	442	428
UDP-Gal alpha-galactosyltransferase (EC 2.4.1.-)	438	412	431	378	327	337	337	344	180	148	154	165	276	276	271	270	426	438	442	428
UDP-GalNAc: GalNAc-PP-Und alpha-1,3-N-acetylgalactosaminyltransferase (EC 2.4.1.306)	438	412	431	378	327	337	337	344	180	148	154	165	276	276	271	270	426	438	442	428
UDP-GalNAc: N,N_-diacetylbacillosaminyl-PP-Und alpha-1,3-N-acetylgalactosaminyltransferase (EC 2.4.1.290)	438	412	431	378	327	337	337	344	180	148	154	165	276	276	271	270	426	438	442	428
UDP-Glc alpha-glucosyltransferase (EC 2.4.1.-)	438	412	431	378	327	337	337	344	180	148	154	165	276	276	271	270	426	438	442	428
UDP-GlcA alpha-glucuronyltransferase (EC 2.4.1.-)	438	412	431	378	327	337	337	344	180	148	154	165	276	276	271	270	426	438	442	428
UDP-GlcNAc: 2-deoxystreptamine alpha-N-acetylglucosaminyltransferase (EC 2.4.1.283)	438	412	431	378	327	337	337	344	180	148	154	165	276	276	271	270	426	438	442	428
UDP-GlcNAc: alpha-N-acetylglucosaminyltransferase (EC 2.4.1.-)	440	414	433	380	329	339	338	345	181	150	156	166	278	278	273	272	426	438	442	428
UDP-GlcNAc: ribostamycin alpha-N-acetylglucosaminyltransferase (EC 2.4.1.285)	438	412	431	378	327	337	337	344	180	148	154	165	276	276	271	270	426	438	442	428
UDP-Xyl alpha-xylosyltransferase (EC 2.4.2.-)	438	412	431	378	327	337	337	344	180	148	154	165	276	276	271	270	426	438	442	428
alpha-glucosyltransferase (EC 2.4.1.52)	438	412	431	378	327	337	337	344	180	148	154	165	276	276	271	270	426	438	442	428
digalactosyldiacylglycerol synthase (EC 2.4.1.141)	438	412	431	378	327	337	337	344	180	148	154	165	276	276	271	270	426	438	442	428
diglucosyl diacylglycerol synthase (EC 2.4.1.208)	438	412	431	378	327	337	337	344	180	148	154	165	276	276	271	270	426	438	442	428
phosphatidylinositol alpha-mannosyltransferase (EC 2.4.1.57)	438	412	431	378	327	337	337	344	180	148	154	165	276	276	271	270	426	438	442	428
sucrose synthase (EC 2.4.1.13)	438	412	431	378	327	337	337	344	180	148	154	165	276	276	271	270	426	438	442	428
sucrose-phosphate synthase (EC 2.4.1.14)	438	412	431	378	327	337	337	344	180	148	154	165	276	276	271	270	426	438	442	428
trehalose phosphorylase (EC 2.4.1.231)	438	412	431	378	327	337	337	344	180	148	154	165	276	276	271	270	426	438	442	428
glucodextranase (EC 3.2.1.70)	208	239	207	235	190	187	200	199	122	112	114	124	152	158	157	155	388	383	378	379
4-alpha-glucanotransferase (EC 2.4.1.25)	194	223	193	222	171	166	180	179	115	106	108	116	140	144	145	143	383	378	374	373
alpha-amylase (EC 3.2.1.1)	194	223	193	222	171	166	180	179	115	106	108	116	140	144	145	143	383	378	374	373
amylo-alpha-1,6-glucosidase (EC 3.2.1.33)	195	221	194	220	174	169	183	182	115	106	108	116	142	147	147	146	383	377	374	373
branching enzyme (EC 2.4.1.18)	194	223	193	222	171	166	180	179	115	106	108	116	140	144	145	143	383	378	374	373
cyclomaltodextrinase (EC 3.2.1.54)	194	223	193	222	171	166	180	179	115	106	108	116	140	144	145	143	383	378	374	373
isoamylase (EC 3.2.1.68)	196	224	196	222	174	169	183	182	116	107	109	117	143	147	148	146	381	375	371	371
[retaining] alpha-amylase (EC 3.2.1.1)	193	221	192	220	171	166	180	179	115	106	108	116	140	144	145	143	376	370	367	366
[retaining] glucosylglycerol phosphorylase (EC 2.4.1.359)	193	221	192	220	171	166	180	179	115	106	108	116	140	144	145	143	376	370	367	366
[retaining] sucrose alpha-glucosidase (EC 3.2.1.48)	193	221	192	220	171	166	180	179	115	106	108	116	140	144	145	143	376	370	367	366
_ Glucosylglycerate phosphorylase (EC 2.4.1.352)	193	221	192	220	171	166	180	179	115	106	108	116	140	144	145	143	376	370	367	366
alpha-1,4-glucan: phosphate alpha-maltosyltransferase (EC 2.4.99.16)	193	221	192	220	171	166	180	179	115	106	108	116	140	144	145	143	376	370	367	366
amino acid transporter_ [retaining] sucrose 6(F)-phosphate phosphorylase (EC 2.4.1.329)	193	221	192	220	171	166	180	179	115	106	108	116	140	144	145	143	376	370	367	366
amylosucrase (EC 2.4.1.4)	193	221	192	220	171	166	180	179	115	106	108	116	140	144	145	143	376	370	367	366
cyclomaltodextrin glucanotransferase (EC 2.4.1.19)	193	221	192	220	171	166	180	179	115	106	108	116	140	144	145	143	376	370	367	366
isomaltulose synthase (EC 5.4.99.11)	193	221	192	220	171	166	180	179	115	106	108	116	140	144	145	143	376	370	367	366
malto-oligosyltrehalose synthase (EC 5.4.99.15)	193	221	192	220	171	166	180	179	115	106	108	116	140	144	145	143	376	370	367	366
malto-oligosyltrehalose trehalohydrolase (EC 3.2.1.141)	193	221	192	220	171	166	180	179	115	106	108	116	140	144	145	143	376	370	367	366
maltogenic amylase (EC 3.2.1.133)	193	221	192	220	171	166	180	179	115	106	108	116	140	144	145	143	376	370	367	366
maltohexaose-forming alpha-amylase (EC 3.2.1.98)	193	221	192	220	171	166	180	179	115	106	108	116	140	144	145	143	376	370	367	366
maltopentaose-forming alpha-amylase (EC 3.2.1.-)	193	221	192	220	171	166	180	179	115	106	108	116	140	144	145	143	376	370	367	366
maltotetraose-forming alpha-amylase (EC 3.2.1.60)	193	221	192	220	171	166	180	179	115	106	108	116	140	144	145	143	376	370	367	366
maltotriose-forming alpha-amylase (EC 3.2.1.116)	193	221	192	220	171	166	180	179	115	106	108	116	140	144	145	143	376	370	367	366
neopullulanase (EC 3.2.1.135)	193	221	192	220	171	166	180	179	115	106	108	116	140	144	145	143	376	370	367	366
oligo-alpha-glucosidase (EC 3.2.1.10)	193	221	192	220	171	166	180	179	115	106	108	116	140	144	145	143	376	370	367	366
oligosaccharide alpha-4-glucosyltransferase (EC 2.4.1.161)	193	221	192	220	171	166	180	179	115	106	108	116	140	144	145	143	376	370	367	366
pullulanase (EC 3.2.1.41)	193	221	192	220	171	166	180	179	115	106	108	116	140	144	145	143	376	370	367	366
sucrose phosphorylase (EC 2.4.1.7)	193	221	192	220	171	166	180	179	115	106	108	116	140	144	145	143	376	370	367	366
trehalose synthase (EC 5.4.99.16)	193	221	192	220	171	166	180	179	115	106	108	116	140	144	145	143	376	370	367	366
trehalose-6-phosphate hydrolase (EC 3.2.1.93)	193	221	192	220	171	166	180	179	115	106	108	116	140	144	145	143	376	370	367	366
beta-glucosidase (EC 3.2.1.21)	246	297	245	294	222	219	224	223	165	156	158	161	196	195	194	188	314	311	308	311
alpha-L-arabinofuranosidase (EC 3.2.1.55)	200	242	202	242	170	168	169	170	106	95	99	102	141	141	141	137	265	256	259	260
beta-glucuronidase (EC 3.2.1.31)	189	236	187	236	172	168	172	170	138	132	133	134	156	155	154	149	249	247	243	245
lysozyme (EC 3.2.1.17)	206	230	204	226	171	166	175	170	118	109	106	113	139	139	142	135	139	137	142	142
beta-xylosidase (EC 3.2.1.37)	177	194	179	192	143	138	142	141	117	109	111	112	127	128	127	121	214	204	215	207
lichenase _ endo-beta-1,3-1,4-glucanase (EC 3.2.1.73)	139	172	140	170	122	126	125	124	76	69	71	72	104	103	103	102	207	208	202	211
beta-mannosidase (EC 3.2.1.25)	182	186	179	183	152	149	156	157	121	115	116	117	135	134	134	130	209	203	207	205
beta-galactosidase (EC 3.2.1.23)	125	151	122	147	115	112	116	112	97	95	95	95	106	108	106	103	173	170	174	171
beta-N-acetylhexosaminidase (EC 3.2.1.52)	118	155	116	154	109	111	111	111	67	63	65	67	93	92	92	91	164	164	160	164
beta-primeverosidase (EC 3.2.1.149)	145	141	142	136	124	125	130	129	101	98	99	100	113	113	112	109	162	155	161	159
beta-glucosylceramidase (EC 3.2.1.45)	115	149	114	148	108	110	110	110	66	62	64	66	92	91	91	90	161	159	155	161
lysozyme type G (EC 3.2.1.17)	148	136	145	134	136	138	136	133	87	72	71	74	107	108	107	100	158	160	154	160
peptidoglycan lyase (EC 4.2.2.n1) also known in the literature as peptidoglycan lytic transglycosylase_ chitinase (EC 3.2.1.14)	148	136	145	134	136	138	136	133	87	72	71	74	107	108	107	100	158	160	154	160
beta-D-galactofuranosidase (EC 3.2.1.146)	130	128	131	128	94	94	98	100	60	52	53	55	76	77	77	76	155	144	154	151
alpha-L-arabinopyranosidase (EC 3.2.1.-)	128	137	126	136	108	104	110	109	97	93	93	93	100	100	99	95	150	148	150	145
peptidoglycan hydrolase with endo-beta-N-acetylglucosaminidase specificity (EC 3.2.1.-)	111	138	114	135	104	99	111	106	66	65	63	67	79	80	82	78	81	79	87	85
murein polymerase (EC 2.4.1.129)	104	105	103	103	80	82	83	82	47	40	39	42	60	61	61	59	128	130	128	131
exo-polygalacturonase (EC 3.2.1.67)	82	90	84	84	72	72	74	73	42	36	38	45	60	59	60	62	126	128	126	129
exo-polygalacturonosidase (EC 3.2.1.82)	82	90	84	84	72	72	74	73	42	36	38	45	60	59	60	62	126	128	126	129
polygalacturonase (EC 3.2.1.15)	82	90	84	84	72	72	74	73	42	36	38	45	60	59	60	62	126	128	126	129
rhamnogalacturonan alpha-1,2-galacturonohydrolase (EC 3.2.1.173)	82	90	84	84	72	72	74	73	42	36	38	45	60	59	60	62	126	128	126	129
rhamnogalacturonase (EC 3.2.1.171)	82	90	84	84	72	72	74	73	42	36	38	45	60	59	60	62	126	128	126	129
xylogalacturonan hydrolase (EC 3.2.1.-)	82	90	84	84	72	72	74	73	42	36	38	45	60	59	60	62	126	128	126	129
6-phospho-beta-glucosidase (EC 3.2.1.86)	105	114	104	110	95	92	97	95	88	86	86	86	89	90	89	85	116	111	117	114
exo-beta-glucosaminidase (EC 3.2.1.165)	73	97	71	99	55	52	57	55	39	34	34	33	46	48	47	47	116	117	115	117
alpha-galactosidase (EC 3.2.1.22)	59	81	58	77	50	48	54	55	43	37	39	38	43	47	46	45	104	104	106	110
ABA-specific beta-glucosidase (EC 3.2.1.175)	93	93	91	90	81	80	84	81	77	76	76	76	78	78	77	74	108	104	108	105
beta-1,3-glucosidase (EC 3.2.1.-)	63	102	63	103	65	65	64	62	42	40	41	42	57	56	56	55	107	108	102	107
alpha-mannosidase (EC 3.2.1.24)	40	69	38	65	34	34	36	35	32	31	32	31	34	34	34	34	106	101	105	106
2-hydroxyacylsphingosine 1-beta-galactosyltransferase (EC 2.4.1.45)	104	103	100	98	81	81	81	82	47	41	43	45	56	60	58	55	101	96	100	102
N-acylsphingosine galactosyltransferase (EC 2.4.1.47)	104	103	100	98	81	81	81	82	47	41	43	45	56	60	58	55	101	96	100	102
UDP-Arap: flavone-C-arabinosytransferase (EC 2.4.1.-)	104	103	100	98	81	81	81	82	47	41	43	45	56	60	58	55	101	96	100	102
UDP-Glc: 4-hydroxybenzoate 4-O-beta-glucosyltransferase (EC 2.4.1.194)	104	103	100	98	81	81	81	82	47	41	43	45	56	60	58	55	101	96	100	102
UDP-Glc: chalcone 4_-O-beta-glucosyltransferase (EC 2.4.1.286)	104	103	100	98	81	81	81	82	47	41	43	45	56	60	58	55	101	96	100	102
UDP-Glc: cinnamate beta-glucosyltransferase (EC 2.4.1.177)	104	103	100	98	81	81	81	82	47	41	43	45	56	60	58	55	101	96	100	102
UDP-Glc: cinnamoyl O-beta-glucosyltransferase (EC 2.4.1.-)	104	103	100	98	81	81	81	82	47	41	43	45	56	60	58	55	101	96	100	102
UDP-Glc: flavone-6-C-glucosytransferase (EC 2.4.1.-)	104	103	100	98	81	81	81	82	47	41	43	45	56	60	58	55	101	96	100	102
UDP-Glc: hydroxycinnamic acid O-beta-glucosyltransferase (EC 2.4.1.-)	104	103	100	98	81	81	81	82	47	41	43	45	56	60	58	55	101	96	100	102
UDP-Glc: p-hydroxymandelonitrile-O-glucosyltransferase (EC 2.4.1.85)	104	103	100	98	81	81	81	82	47	41	43	45	56	60	58	55	101	96	100	102
UDP-GlcA: baicalein 7-O-beta-glucuronosyltransferase (EC 2.4.1.253)	104	103	100	98	81	81	81	82	47	41	43	45	56	60	58	55	101	96	100	102
UDP-beta-L-rhamnose: alpha-L-rhamnosyltransferase (EC 2.4.1.-)	104	103	100	98	81	81	81	82	47	41	43	45	56	60	58	55	101	96	100	102
UDP-glucuronosyltransferase (EC 2.4.1.17)	104	103	100	98	81	81	81	82	47	41	43	45	56	60	58	55	101	96	100	102
[inverting] UDP-Glc: 3-O-glucosyl-protopanaxadiol-type ginsenoside 2__-O-glucosyltransferase (EC 2.4.1.365)	104	103	100	98	81	81	81	82	47	41	43	45	56	60	58	55	101	96	100	102
[inverting] UDP-Glc: ginsenoside 3-O-glucosyltransferase (EC 2.4.1.364)	104	103	100	98	81	81	81	82	47	41	43	45	56	60	58	55	101	96	100	102
anthocyanidin 3-O-glucosyltransferase (EC 2.4.1.115)	104	103	100	98	81	81	81	82	47	41	43	45	56	60	58	55	101	96	100	102
anthocyanin 3-O-galactosyltransferase (EC 2.4.1.-)	104	103	100	98	81	81	81	82	47	41	43	45	56	60	58	55	101	96	100	102
anthocyanin 5-O-glucosyltransferase (EC 2.4.1.-)	104	103	100	98	81	81	81	82	47	41	43	45	56	60	58	55	101	96	100	102
dTDP-beta-2-deoxy-L-fucose: alpha-L-2-deoxyfucosyltransferase (EC 2.4.1.-)	104	103	100	98	81	81	81	82	47	41	43	45	56	60	58	55	101	96	100	102
ecdysteroid UDP-glucosyltransferase (EC 2.4.1.-)	104	103	100	98	81	81	81	82	47	41	43	45	56	60	58	55	101	96	100	102
flavonol 3-O-glucosyltransferase (EC 2.4.1.91)	104	103	100	98	81	81	81	82	47	41	43	45	56	60	58	55	101	96	100	102
flavonol L-rhamnosyltransferase (EC 2.4.1.159)	104	103	100	98	81	81	81	82	47	41	43	45	56	60	58	55	101	96	100	102
indole-3-acetate beta-glucosyltransferase (EC 2.4.1.121)	104	103	100	98	81	81	81	82	47	41	43	45	56	60	58	55	101	96	100	102
limonoid glucosyltransferase (EC 2.4.1.210)	104	103	100	98	81	81	81	82	47	41	43	45	56	60	58	55	101	96	100	102
salicylic acid beta-glucosyltransferase (EC 2.4.1.-)	104	103	100	98	81	81	81	82	47	41	43	45	56	60	58	55	101	96	100	102
sinapate 1-glucosyltransferase (EC 2.4.1.120)	104	103	100	98	81	81	81	82	47	41	43	45	56	60	58	55	101	96	100	102
sterol glucosyltransferase (EC 2.4.1.173)	104	103	100	98	81	81	81	82	47	41	43	45	56	60	58	55	101	96	100	102
zeatin O-beta-glucosyltransferase (EC 2.4.1.203)	104	103	100	98	81	81	81	82	47	41	43	45	56	60	58	55	101	96	100	102
zeatin O-beta-xylosyltransferase (EC 2.4.2.40)	104	103	100	98	81	81	81	82	47	41	43	45	56	60	58	55	101	96	100	102
zeaxanthin glucosyltransferase (EC 2.4.1.-)	104	103	100	98	81	81	81	82	47	41	43	45	56	60	58	55	101	96	100	102
6-phospho-beta-galactosidase (EC 3.2.1.85)	92	92	90	89	81	80	83	81	77	76	76	76	78	78	77	74	102	98	102	99
DIMBOA beta-glucosidase (EC 3.2.1.182)	92	92	90	89	81	80	83	81	77	76	76	76	78	78	77	74	102	98	102	99
amygdalin beta-glucosidase (EC 3.2.1.117)	92	92	90	89	81	80	83	81	77	76	76	76	78	78	77	74	102	98	102	99
avenacinase (EC 3.2.1.-)	62	100	62	101	65	65	63	62	42	40	41	42	57	56	56	55	101	102	96	101
beta-1,2-glucosidase (EC 3.2.1.-)	62	100	62	101	65	65	63	62	42	40	41	42	57	56	56	55	101	102	96	101
beta-D-fucosidase (EC 3.2.1.38)	92	92	90	89	81	80	83	81	77	76	76	76	78	78	77	74	102	98	102	99
beta-N-acetylglucosaminide phosphorylases (EC 2.4.1.-)	62	100	62	101	65	65	63	62	42	40	41	42	57	56	56	55	101	102	96	101
beta-rutinosidase _alpha-L-rhamnose-(1,6)-beta-D-glucosidase (EC 3.2.1.-)	92	92	90	89	81	80	83	81	77	76	76	76	78	78	77	74	102	98	102	99
coniferin beta-glucosidase (EC 3.2.1.126)	62	100	62	101	65	65	63	62	42	40	41	42	57	56	56	55	101	102	96	101
exo-1,3-1,4-glucanase (EC 3.2.1.-)	62	100	62	101	65	65	63	62	42	40	41	42	57	56	56	55	101	102	96	101
exo-beta-1,4-glucanase (EC 3.2.1.74)	92	92	90	89	81	80	83	81	77	76	76	76	78	78	77	74	102	98	102	99
glucan 1,4-beta-glucosidase (EC 3.2.1.74)	62	100	62	101	65	65	63	62	42	40	41	42	57	56	56	55	101	102	96	101
hydroxyisourate hydrolase (EC 3.-.-.-)	92	92	90	89	81	80	83	81	77	76	76	76	78	78	77	74	102	98	102	99
isoflavone 7-O-glucosyl beta-glucosidase (EC 3.2.1.-)	92	92	90	89	81	80	83	81	77	76	76	76	78	78	77	74	102	98	102	99
isoflavonoid 7-O-beta-apiosyl-beta-glucosidase (EC 3.2.1.161)	92	92	90	89	81	80	83	81	77	76	76	76	78	78	77	74	102	98	102	99
isoprimeverose-producing oligoxyloglucan hydrolase (EC 3.2.1.120)	62	100	62	101	65	65	63	62	42	40	41	42	57	56	56	55	101	102	96	101
lactase (EC 3.2.1.108)	92	92	90	89	81	80	83	81	77	76	76	76	78	78	77	74	102	98	102	99
phlorizin hydrolase (EC 3.2.1.62)	92	92	90	89	81	80	83	81	77	76	76	76	78	78	77	74	102	98	102	99
protodioscin 26-O-beta-D-glucosidase (EC 3.2.1.186)	62	100	62	101	65	65	63	62	42	40	41	42	57	56	56	55	101	102	96	101
protodioscin 26-O-Î²-D-glucosidase (EC 3.2.1.186)	92	92	90	89	81	80	83	81	77	76	76	76	78	78	77	74	102	98	102	99
prunasin beta-glucosidase (EC 3.2.1.118)	92	92	90	89	81	80	83	81	77	76	76	76	78	78	77	74	102	98	102	99
raucaffricine beta-glucosidase (EC 3.2.1.125)	92	92	90	89	81	80	83	81	77	76	76	76	78	78	77	74	102	98	102	99
stevioside-beta-1,2-glucosidase (EC 3.2.1.-)	62	100	62	101	65	65	63	62	42	40	41	42	57	56	56	55	101	102	96	101
strictosidine beta-glucosidase (EC 3.2.1.105)	92	92	90	89	81	80	83	81	77	76	76	76	78	78	77	74	102	98	102	99
thioglucosidase (EC 3.2.1.147)	92	92	90	89	81	80	83	81	77	76	76	76	78	78	77	74	102	98	102	99
tomatinase beta-1,2-glucosidase (EC 3.2.1.-)	62	100	62	101	65	65	63	62	42	40	41	42	57	56	56	55	101	102	96	101
vicianin hydrolase (EC 3.2.1.119)	92	92	90	89	81	80	83	81	77	76	76	76	78	78	77	74	102	98	102	99
xylan 1,4-beta-xylosidase (EC 3.2.1.37)	62	100	62	101	65	65	63	62	42	40	41	42	57	56	56	55	101	102	96	101
xyloglucan-specific exo-beta-1,4-glucanase _ exo-xyloglucanase (EC 3.2.1.155)	62	100	62	101	65	65	63	62	42	40	41	42	57	56	56	55	101	102	96	101
acetyl xylan esterase (EC 3.1.1.72)	75	94	78	92	52	51	63	61	31	25	25	26	39	42	41	38	46	49	49	53
beta-glycosidase (EC 3.2.1.-)	74	67	72	65	58	59	62	63	33	30	31	32	46	48	47	46	84	82	85	88
mannosyl-glycoprotein endo-beta-N-acetylglucosaminidase (EC 3.2.1.96)	78	83	79	79	70	69	75	72	47	46	45	48	56	57	59	55	60	57	64	63
endo-beta-1,4-xylanase (EC 3.2.1.8)	58	61	57	59	48	49	51	52	26	24	27	27	39	39	39	38	75	74	75	75
endoglucanase (EC 3.2.1.4)	32	34	35	33	22	23	22	21	13	11	13	11	18	18	18	17	70	74	71	72
pectin methylesterase (EC 3.1.1.11)	41	46	39	42	27	27	30	30	14	14	14	17	27	27	26	25	65	66	70	69
beta-1,3-galactosidase (EC 3.2.1.-)	29	51	27	51	27	26	28	26	17	17	17	16	23	25	24	25	67	67	67	69
exo-beta-1,4-galactanase (EC 3.2.1.-)	29	51	27	51	27	26	28	26	17	17	17	16	23	25	24	25	67	67	67	69
chitinase (EC 3.2.1.14)	47	67	45	67	43	39	43	41	22	19	19	20	30	29	28	28	25	25	26	26
alpha,alpha-trehalase (EC 3.2.1.28)	39	48	37	45	39	40	40	39	27	24	24	27	31	33	31	31	65	65	62	65
chitosanase (EC 3.2.1.132)	60	56	58	54	48	51	52	54	27	25	26	27	40	40	39	39	63	62	64	65
exo-beta-1,4-glucanase _ cellodextrinase (EC 3.2.1.74)	65	58	65	55	51	53	54	54	29	24	25	27	41	41	41	40	65	62	64	65
hesperidin 6-O-alpha-L-rhamnosyl-beta-glucosidase (EC 3.2.1.168)	61	53	60	53	50	51	53	54	25	23	24	25	39	39	39	39	65	62	64	65
chitin deacetylase (EC 3.5.1.41)	49	62	49	63	29	28	36	36	16	13	13	13	19	20	20	18	23	23	27	26
chitooligosaccharide deacetylase (EC 3.5.1.-)	49	62	49	63	29	28	36	36	16	13	13	13	19	20	20	18	23	23	27	26
endo-beta-N-acetylglucosaminidase (EC 3.2.1.96)	38	62	41	63	42	38	43	42	26	26	25	25	31	31	31	30	30	31	33	31
peptidoglycan GlcNAc deacetylase (EC 3.5.1.-)	49	62	49	63	29	28	36	36	16	13	13	13	19	20	20	18	23	23	27	26
peptidoglycan N-acetylmuramic acid deacetylase (EC 3.5.1.-)	49	62	49	63	29	28	36	36	16	13	13	13	19	20	20	18	23	23	27	26
1,2-diacylglycerol 3-beta-galactosyltransferase (EC 2.4.1.46)	41	50	42	50	26	26	27	27	21	18	19	18	22	23	23	22	60	58	62	61
1,2-diacylglycerol 3-beta-glucosyltransferase (EC 2.4.1.157)	41	50	42	50	26	26	27	27	21	18	19	18	22	23	23	22	60	58	62	61
UDP-GlcNAc: Und-PP-MurAc-pentapeptide beta-N-acetylglucosaminyltransferase (EC 2.4.1.227)	41	50	42	50	26	26	27	27	21	18	19	18	22	23	23	22	60	58	62	61
digalactosyldiacylglycerol synthase (EC 2.4.1.241)	41	50	42	50	26	26	27	27	21	18	19	18	22	23	23	22	60	58	62	61
_ beta-rutinosidase _alpha-L-rhamnose-(1,6)-beta-D-glucosidase (EC 3.2.1.-)	53	49	52	47	43	45	47	48	24	22	23	24	35	35	35	35	60	57	59	60
arabinoxylan-specific endo-beta-1,4-xylanase (EC 3.2.1.-)	53	49	52	47	43	45	47	48	24	22	23	24	35	35	35	35	60	57	59	60
beta-1,3-mannanase (EC 3.2.1.-)	53	49	52	47	43	45	47	48	24	22	23	24	35	35	35	35	60	57	59	60
beta-galactosylceramidase (EC 3.2.1.46)	53	49	52	47	43	45	47	48	24	22	23	24	35	35	35	35	60	57	59	60
cellulose beta-1,4-cellobiosidase (EC 3.2.1.91)	53	49	52	47	43	45	47	48	24	22	23	24	35	35	35	35	60	57	59	60
endo-beta-1,3-glucanase _ laminarinase (EC 3.2.1.39)	53	49	52	47	43	45	47	48	24	22	23	24	35	35	35	35	60	57	59	60
endo-beta-1,4-glucanase _ cellulase (EC 3.2.1.4)	53	49	52	47	43	45	47	48	24	22	23	24	35	35	35	35	60	57	59	60
endo-beta-1,6-galactanase (EC 3.2.1.164)	53	49	52	47	43	45	47	48	24	22	23	24	35	35	35	35	60	57	59	60
endoglycoceramidase (EC 3.2.1.123)	53	49	52	47	43	45	47	48	24	22	23	24	35	35	35	35	60	57	59	60
glucan beta-1,3-glucosidase (EC 3.2.1.58)	53	49	52	47	43	45	47	48	24	22	23	24	35	35	35	35	60	57	59	60
glucan endo-1,6-beta-glucosidase (EC 3.2.1.75)	53	49	52	47	43	45	47	48	24	22	23	24	35	35	35	35	60	57	59	60
glucomannan-specific endo-beta-1,4-glucanase (EC 3.2.1.-)	53	49	52	47	43	45	47	48	24	22	23	24	35	35	35	35	60	57	59	60
mannan endo-beta-1,4-mannosidase (EC 3.2.1.78)	53	49	52	47	43	45	47	48	24	22	23	24	35	35	35	35	60	57	59	60
mannan transglycosylase (EC 2.4.1.-)	53	49	52	47	43	45	47	48	24	22	23	24	35	35	35	35	60	57	59	60
steryl beta-glucosidase (EC 3.2.1.104)	53	49	52	47	43	45	47	48	24	22	23	24	35	35	35	35	60	57	59	60
xyloglucan-specific endo-beta-1,4-glucanase (EC 3.2.1.151)	53	49	52	47	43	45	47	48	24	22	23	24	35	35	35	35	60	57	59	60
cellobiohydrolase (EC 3.2.1.91)	27	29	29	28	19	20	19	18	11	9	11	9	16	16	16	15	53	57	54	56
Nod factor hydrolase (EC 3.2.1.-)	33	55	35	56	34	30	36	34	19	19	18	19	23	23	23	23	21	22	23	22
alpha-1,3-glucosidase (EC 3.2.1.84)	22	29	21	26	17	17	19	19	17	16	16	16	17	17	17	17	55	52	54	56
chitobiosidase (EC 3.2.1.200)	33	55	35	56	34	30	36	34	19	19	18	19	23	23	23	23	21	22	23	22
xylanase inhibitor_ concanavalin B_ narbonin_ dIota-N-acetylchitobiase _ reducing-end exo-hexosaminidase (EC 3.2.1.-)	33	55	35	56	34	30	36	34	19	19	18	19	23	23	23	23	21	22	23	22
heptosyltransferase (EC 2.4.-.-)	44	39	42	34	54	55	55	55	24	23	22	25	44	45	44	44	49	47	49	50
mannosyl-oligosaccharide alpha-1,2-mannosidase (EC 3.2.1.113)	19	42	18	41	18	18	18	17	16	16	17	16	18	18	18	18	54	52	54	53
alpha-3-isomaltosyltransferase _ cycloalternan-forming enzyme (EC 2.4.1.387)	21	27	20	24	16	16	18	18	16	15	15	15	16	16	16	16	52	49	51	53
alpha-6-glucosyltransferase (EC 2.4.1.24)	21	27	20	24	16	16	18	18	16	15	15	15	16	16	16	16	52	49	51	53
alpha-glucan lyase (EC 4.2.2.13)	21	27	20	24	16	16	18	18	16	15	15	15	16	16	16	16	52	49	51	53
alpha-xylosidase (EC 3.2.1.177)	21	27	20	24	16	16	18	18	16	15	15	15	16	16	16	16	52	49	51	53
exo-acting protein-alpha-N-acetylgalactosaminidase (EC 3.2.1.217)	21	27	20	24	16	16	18	18	16	15	15	15	16	16	16	16	52	49	51	53
isomaltosyltransferase (EC 2.4.1.387)	21	27	20	24	16	16	18	18	16	15	15	15	16	16	16	16	52	49	51	53
oligosaccharide alpha-1,4-glucosyltransferase (EC 2.4.1.161)	21	27	20	24	16	16	18	18	16	15	15	15	16	16	16	16	52	49	51	53
peptidoglycan lytic transglycosylase (EC 3.2.1.-)	53	42	53	41	33	31	27	30	25	16	18	17	32	32	31	31	44	43	43	46
sucrase-isomaltase (EC 3.2.1.48) (EC 3.2.1.10)	21	27	20	24	16	16	18	18	16	15	15	15	16	16	16	16	52	49	51	53
sulfoquinovosidase (EC 3.2.1.199)	21	27	20	24	16	16	18	18	16	15	15	15	16	16	16	16	52	49	51	53
[inverting] endo-alpha-1,5-L-arabinanase (EC 3.2.1.99)	42	35	44	35	25	26	25	25	17	14	14	15	20	21	21	21	49	40	50	46
[inverting] exo-alpha-1,5-L-arabinanase (EC 3.2.1.-)	42	35	44	35	25	26	25	25	17	14	14	15	20	21	21	21	49	40	50	46
alpha-1,2-L-arabinofuranosidase (EC 3.2.1.-)	42	35	44	35	25	26	25	25	17	14	14	15	20	21	21	21	49	40	50	46
beta-1,3-xylosidase (EC 3.2.1.72)	42	35	44	35	25	26	25	25	17	14	14	15	20	21	21	21	49	40	50	46
exo-alpha-1,5-L-arabinofuranosidase (EC 3.2.1.-)	42	35	44	35	25	26	25	25	17	14	14	15	20	21	21	21	49	40	50	46
exo-beta-1,3-galactanase (EC 3.2.1.145)	42	35	44	35	25	26	25	25	17	14	14	15	20	21	21	21	49	40	50	46
xylanase (EC 3.2.1.8)	42	35	44	35	25	26	25	25	17	14	14	15	20	21	21	21	49	40	50	46
sialidase or neuraminidase (EC 3.2.1.18)	38	36	37	35	25	26	29	31	15	10	10	13	20	18	20	18	47	45	49	48
glycogen or starch phosphorylase (EC 2.4.1.1)	11	11	11	9	10	10	10	11	7	4	4	4	8	8	9	8	48	47	46	47
alcohol oxidase (EC 1.1.3.13)	47	40	47	28	36	35	34	34	17	9	8	11	27	24	26	26	11	10	11	11
beta-galactosidase (EC 3.2.1.23)	35	44	35	46	26	23	26	27	19	16	16	16	21	21	21	20	46	47	45	45
beta-galacturonidase (EC 3.2.1.-)	35	44	35	46	26	23	26	27	19	16	16	16	21	21	21	20	46	47	45	45
beta-galacturonidase RGII specific (EC 3.2.1.-)	35	44	35	46	26	23	26	27	19	16	16	16	21	21	21	20	46	47	45	45
glycyrrhizin beta-glucuronidase (EC 3.2.1.128)	35	44	35	46	26	23	26	27	19	16	16	16	21	21	21	20	46	47	45	45
mannosylglycoprotein endo-beta-mannosidase (EC 3.2.1.152)	35	44	35	46	26	23	26	27	19	16	16	16	21	21	21	20	46	47	45	45
1,2-alpha-glucosylglycerol phosphorylase (EC 2.4.1.332)	23	28	22	28	20	19	20	19	20	18	18	19	19	19	19	19	46	46	45	45
1,3-alpha-oligoglucan phosphorylase (EC 2.4.1.334)	23	28	22	28	20	19	20	19	20	18	18	19	19	19	19	19	46	46	45	45
3-O-alpha-glucopyranosyl-L-rhamnose phosphorylase (EC 2.4.1.282)	23	28	22	28	20	19	20	19	20	18	18	19	19	19	19	19	46	46	45	45
alpha-1,2-glucosidase (EC 3.2.1.-)	23	28	22	28	20	19	20	19	20	18	18	19	19	19	19	19	46	46	45	45
alpha-glucan phosphorylase (EC 2.4.1.-)	23	28	22	28	20	19	20	19	20	18	18	19	19	19	19	19	46	46	45	45
alpha-glucosyl-1,2-beta-galactosyl-L-hydroxylysine alpha-glucosidase (EC 3.2.1.107)	23	28	22	28	20	19	20	19	20	18	18	19	19	19	19	19	46	46	45	45
branched-dextran exo-1,2-Î±-glucosidase (EC 3.2.1.115)	23	28	22	28	20	19	20	19	20	18	18	19	19	19	19	19	46	46	45	45
kojibiose glucohydrolase (alpha-1,2-glucosidase) (configuration inverting) (EC 3.2.1.216)	23	28	22	28	20	19	20	19	20	18	18	19	19	19	19	19	46	46	45	45
kojibiose phosphorylase (EC 2.4.1.230)	23	28	22	28	20	19	20	19	20	18	18	19	19	19	19	19	46	46	45	45
maltose phosphorylase (EC 2.4.1.8)	23	28	22	28	20	19	20	19	20	18	18	19	19	19	19	19	46	46	45	45
nigerose phosphorylase (EC 2.4.1.279)	23	28	22	28	20	19	20	19	20	18	18	19	19	19	19	19	46	46	45	45
trehalose phosphorylase (EC 2.4.1.64)	23	28	22	28	20	19	20	19	20	18	18	19	19	19	19	19	46	46	45	45
trehalose-6-phosphate phosphorylase (EC 2.4.1.216)	23	28	22	28	20	19	20	19	20	18	18	19	19	19	19	19	46	46	45	45
beta-1,3-glucanase (EC 3.2.1.39)	41	39	42	40	29	31	35	35	23	18	18	18	28	30	29	28	30	31	30	29
UDP-Xyl: xylan beta-1,4-xylosyltransferase (EC 2.4.2.-)	19	21	17	20	16	16	17	17	11	10	10	10	14	14	15	14	38	40	40	38
UDP-3-0-acyl N-acetylglucosamine deacetylase (EC 3.5.1.108)	34	39	36	36	30	27	30	30	19	16	15	15	27	27	27	27	32	30	29	32
aryl alcohol oxidase (EC 1.1.3.7)	39	29	37	22	27	26	25	25	13	7	6	8	20	19	20	20	8	7	8	8
cellobiose dehydrogenase (EC 1.1.99.18)	39	29	37	22	27	26	25	25	13	7	6	8	20	19	20	20	8	7	8	8
glucose 1-dehydrogenase (FAD, quinone) (EC 1.1.5.9)	39	29	37	22	27	26	25	25	13	7	6	8	20	19	20	20	8	7	8	8
glucose 1-oxidase (EC 1.1.3.4)	39	29	37	22	27	26	25	25	13	7	6	8	20	19	20	20	8	7	8	8
licheninase (EC 3.2.1.73)	29	26	27	26	20	20	21	21	12	11	11	11	16	18	16	15	33	36	37	39
oligosaccharide dehydrogenase (FAD) (EC 1.1.5.-)	39	29	37	22	27	26	25	25	13	7	6	8	20	19	20	20	8	7	8	8
pyranose dehydrogenase (EC 1.1.99.29)	39	29	37	22	27	26	25	25	13	7	6	8	20	19	20	20	8	7	8	8
pyranose oxidase (EC 1.1.3.10)	39	29	37	22	27	26	25	25	13	7	6	8	20	19	20	20	8	7	8	8
CMP-beta-KDO: alpha-3-deoxy-D-manno-octulosonic-acid (KDO) transferase (EC 2.4.99.-)	17	20	17	17	16	18	16	17	13	11	11	12	15	15	15	15	34	37	37	36
6-phospho-N-acetylmuramidase (EC 3.2.1.-)	34	36	33	36	31	31	32	34	25	25	25	25	27	27	27	27	34	33	34	34
Dol-P-Man: Man5GlcNAc2-PP-Dol alpha-1,3-mannosyltransferase (EC 2.4.1.258)	21	22	22	21	16	18	17	18	14	11	14	14	14	17	14	14	32	31	32	34
alpha-L-fucosidase (EC 3.2.1.51)	3	24	3	25	2	2	2	2	2	2	2	2	2	2	2	2	33	34	34	34
alpha-N-acetylgalactosaminidase (EC 3.2.1.49)	24	29	23	29	20	20	22	23	16	12	14	13	16	19	18	18	31	32	31	33
N-acetylgalactosamine 6-phosphate deacetylase (EC 3.5.1.80)	32	29	31	31	27	27	25	25	16	14	15	15	21	23	22	23	31	28	31	30
N-acetylglucosamine 6-phosphate deacetylase (EC 3.5.1.25)	32	29	31	31	27	27	25	25	16	14	15	15	21	23	22	23	31	28	31	30
lipid-A-disaccharide synthase (EC 2.4.1.182)	23	26	24	25	19	19	20	21	12	10	10	9	17	17	16	16	32	32	32	32
UDP-GlcA: N-acetylglucosaminyl-proteoglycan beta-1,4-glucuronosyltransferase (EC 2.4.1.225)	19	20	17	19	16	16	17	17	11	10	10	10	14	14	15	14	31	31	31	30
alpha-1,2-L-fucosidase (EC 3.2.1.63)	3	21	1	22	2	2	2	2	2	2	2	2	2	2	2	2	29	30	30	31
alpha-1,3-L-arabinofuranosyltransferase (EC 2.4.2.-)	19	20	17	19	16	16	17	17	11	10	10	10	14	14	15	14	31	31	31	30
arabinan alpha-1,5-L-arabinofuranosyltransferase (EC 2.4.2.-)	19	20	17	19	16	16	17	17	11	10	10	10	14	14	15	14	31	31	31	30
glucomannan beta-1,2-galactosyltransferase (EC 2.4.1.-)	19	20	17	19	16	16	17	17	11	10	10	10	14	14	15	14	31	31	31	30
pectin beta-1,4-glucuronyltransferase (EC 2.4.1.-)	19	20	17	19	16	16	17	17	11	10	10	10	14	14	15	14	31	31	31	30
xylogalacturonan beta-1,3-xylosyltransferase (EC 2.4.2.41)	19	20	17	19	16	16	17	17	11	10	10	10	14	14	15	14	31	31	31	30
xyloglucan beta-1,2-galactosyltransferase (EC 2.4.1.-)	19	20	17	19	16	16	17	17	11	10	10	10	14	14	15	14	31	31	31	30
[retaining] sucrose:sucrose 6-fructosyltransferase (6-SST) (EC 2.4.1.-)	24	26	23	26	22	22	19	19	21	19	20	20	19	22	20	16	29	30	29	29
alpha-1,2-mannosidase (EC 3.2.1.-)	5	18	5	18	5	5	5	5	5	5	5	5	5	5	5	5	30	29	30	29
alpha-1,4-mannosidase (EC 3.2.1.-)	5	18	5	18	5	5	5	5	5	5	5	5	5	5	5	5	30	29	30	29
beta-2,6-fructan 6-levanbiohydrolase (EC 3.2.1.64)	24	26	23	26	22	22	19	19	21	19	20	20	19	22	20	16	29	30	29	29
cycloinulo-oligosaccharide fructanotransferase (EC 2.4.1.-)	24	26	23	26	22	22	19	19	21	19	20	20	19	22	20	16	29	30	29	29
endo-inulinase (EC 3.2.1.7)	24	26	23	26	22	22	19	19	21	19	20	20	19	22	20	16	29	30	29	29
endo-levanase (EC 3.2.1.65)	24	26	23	26	22	22	19	19	21	19	20	20	19	22	20	16	29	30	29	29
exo-inulinase (EC 3.2.1.80)	24	26	23	26	22	22	19	19	21	19	20	20	19	22	20	16	29	30	29	29
fructan beta-(2,1)-fructosidase_1-exohydrolase (EC 3.2.1.153)	24	26	23	26	22	22	19	19	21	19	20	20	19	22	20	16	29	30	29	29
fructan beta-(2,6)-fructosidase_6-exohydrolase (EC 3.2.1.154)	24	26	23	26	22	22	19	19	21	19	20	20	19	22	20	16	29	30	29	29
fructan:fructan 1-fructosyltransferase (EC 2.4.1.100)	24	26	23	26	22	22	19	19	21	19	20	20	19	22	20	16	29	30	29	29
fructan:fructan 6G-fructosyltransferase (EC 2.4.1.243)	24	26	23	26	22	22	19	19	21	19	20	20	19	22	20	16	29	30	29	29
invertase (EC 3.2.1.26)	24	26	23	26	22	22	19	19	21	19	20	20	19	22	20	16	29	30	29	29
levan fructosyltransferase (EC 2.4.1.-)	24	26	23	26	22	22	19	19	21	19	20	20	19	22	20	16	29	30	29	29
mannosyl-1-phosphodiester alpha-1,P-mannosidase (EC 3.2.1.-)	5	18	5	18	5	5	5	5	5	5	5	5	5	5	5	5	30	29	30	29
mannosyl-oligosaccharide alpha-1,3-mannosidase (EC 3.2.1.-)	5	18	5	18	5	5	5	5	5	5	5	5	5	5	5	5	30	29	30	29
mannosyl-oligosaccharide alpha-1,6-mannosidase (EC 3.2.1.-)	5	18	5	18	5	5	5	5	5	5	5	5	5	5	5	5	30	29	30	29
sucrose:fructan 6-fructosyltransferase (EC 2.4.1.10)	24	26	23	26	22	22	19	19	21	19	20	20	19	22	20	16	29	30	29	29
sucrose:sucrose 1-fructosyltransferase (EC 2.4.1.99)	24	26	23	26	22	22	19	19	21	19	20	20	19	22	20	16	29	30	29	29
alpha-mannosidase (EC 3.2.1.113)	7	9	7	10	5	4	5	6	5	4	4	4	5	6	5	5	29	28	26	28
[retaining] beta-porphyranase (EC 3.2.1.178)	21	18	20	18	15	14	15	15	9	8	8	8	11	13	12	11	24	25	26	28
beta-1,3-glucanosyltransglycosylase (EC 2.4.1.-)	15	16	15	17	11	11	13	12	9	9	8	8	9	10	10	10	26	28	28	28
beta-agarase (EC 3.2.1.81)	22	20	21	20	16	15	16	15	9	8	8	8	11	13	12	11	24	25	26	28
beta-carrageenase (EC 3.2.1.-)	21	18	20	18	15	14	15	15	9	8	8	8	11	13	12	11	24	25	26	28
beta-transglycosidase (EC 2.4.1.-)	21	18	20	18	15	14	15	15	9	8	8	8	11	13	12	11	24	25	26	28
chitin beta-1,6-glucanosyltransferase (EC 2.4.1.-)	21	18	20	18	15	14	15	15	9	8	8	8	11	13	12	11	24	25	26	28
endo-1,3(4)-beta-glucanase (EC 3.2.1.6)	21	18	20	18	15	14	15	15	9	8	8	8	11	13	12	11	24	25	26	28
endo-1,3-beta-glucanase _ laminarinase (EC 3.2.1.39)	21	18	20	18	15	14	15	15	9	8	8	8	11	13	12	11	24	25	26	28
endo-beta-1,3-galactanase (EC 3.2.1.181)	21	18	20	18	15	14	15	15	9	8	8	8	11	13	12	11	24	25	26	28
endo-beta-1,4-galactosidase (EC 3.2.1.-)	21	18	20	18	15	14	15	15	9	8	8	8	11	13	12	11	24	25	26	28
hyaluronidase (EC 3.2.1.35)	22	21	21	21	15	14	15	15	9	8	8	8	11	13	12	11	24	25	26	28
kappa-carrageenase (EC 3.2.1.83)	21	18	20	18	15	14	15	15	9	8	8	8	11	13	12	11	24	25	26	28
keratan-sulfate endo-1,4-beta-galactosidase (EC 3.2.1.103)	21	18	20	18	15	14	15	15	9	8	8	8	11	13	12	11	24	25	26	28
xyloglucan:xyloglucosyltransferase (EC 2.4.1.207)	21	18	20	18	15	14	15	15	9	8	8	8	11	13	12	11	24	25	26	28
xyloglucanase (EC 3.2.1.151)	21	18	20	18	15	14	15	15	9	8	8	8	11	13	12	11	24	25	26	28
GDP-Man: inositol-phosphorylceramide transferase (EC 2.4.1.-)	22	22	23	24	26	27	27	27	18	14	14	14	16	17	16	15	26	26	25	27
UDP-Gal: beta-galactoside alpha-1,4-galactosyltransferase (EC 2.4.1.-)	22	22	23	24	26	27	27	27	18	14	14	14	16	17	16	15	26	26	25	27
UDP-Gal: lactose_N-acetyl-lactosamine alpha-1,4-galactosyltransferase (EC 2.4.1.-)	22	22	23	24	26	27	27	27	18	14	14	14	16	17	16	15	26	26	25	27
UDP-Glc: protein alpha-glucosyltransferase (EC 2.4.1.-)	22	22	23	24	26	27	27	27	18	14	14	14	16	17	16	15	26	26	25	27
alpha-1,4-N-acetylgalactosaminyltransferase (EC 2.4.1.-)	22	22	23	24	26	27	27	27	18	14	14	14	16	17	16	15	26	26	25	27
alpha-1,4-N-acetylglucosaminyltransferase (EC 2.4.1.-)	22	22	23	24	26	27	27	27	18	14	14	14	16	17	16	15	26	26	25	27
alpha-1,6-mannosyltransferase (EC 2.4.1.-)	22	22	23	24	26	27	27	27	18	14	14	14	16	17	16	15	26	26	25	27
amylomaltase or 4-alpha-glucanotransferase (EC 2.4.1.25)	9	8	6	7	10	10	8	9	7	7	7	8	7	8	9	9	26	26	27	27
alpha-glucuronidase (EC 3.2.1.139)	14	26	15	25	18	15	16	16	14	13	13	12	13	15	15	13	19	17	20	20
alpha-1,3_1,4-L-fucosidase (EC 3.2.1.111)	2	15	1	16	2	2	2	2	2	2	2	2	2	2	2	2	23	23	23	24
alpha-1,6-fucosidase (EC 3.2.1.127)	2	15	1	16	2	2	2	2	2	2	2	2	2	2	2	2	23	23	23	24
alpha-L-glucosidase (EC 3.2.1.-)	2	15	1	16	2	2	2	2	2	2	2	2	2	2	2	2	23	23	23	24
mannosyl-oligosaccharide alpha-1,3-1,6-mannosidase (EC 3.2.1.114)	14	24	13	23	13	13	13	12	11	11	12	11	13	13	13	13	24	23	24	24
mannosyl-oligosaccharide alpha-1,3-mannosidase (EC 3.2.1.207)	14	24	13	23	13	13	13	12	11	11	12	11	13	13	13	13	24	23	24	24
mannosyl-oligosaccharide alpha-1,6-mannosidase _ exo-alpha-1,6-mannosidase (EC 3.2.1.163)	14	24	13	23	13	13	13	12	11	11	12	11	13	13	13	13	24	23	24	24
endo-alpha-N-acetylgalactosaminidase (EC 3.2.1.97)	6	4	4	4	3	2	2	2	3	3	2	2	2	2	2	2	23	23	22	23
AA10 (formerly CBM33) proteins are copper-dependent lytic polysaccharide monooxygenases (LPMOs)_ some proteins have been shown to act on chitin, others on cellulose_ lytic cellulose monooxygenase (C1-hydroxylating) (EC 1.14.99.54)	22	21	22	20	16	13	20	19	9	7	7	8	9	10	10	9	7	7	7	7
alpha-galacturonase (EC 3.2.1.67)	13	22	14	21	14	12	14	14	11	10	10	10	11	12	12	11	14	13	15	15
lytic cellulose monooxygenase (C4-dehydrogenating)(EC 1.14.99.56)	22	21	22	20	16	13	20	19	9	7	7	8	9	10	10	9	7	7	7	7
lytic chitin monooxygenase (EC 1.14.99.53)	22	22	22	21	16	13	20	19	9	7	7	8	9	10	10	9	7	7	7	7
lytic xylan monooxygenase _ xylan oxidase (glycosidic bond-cleaving) (EC 1.14.99.-)	22	21	22	20	16	13	20	19	9	7	7	8	9	10	10	9	7	7	7	7
maltose-6-phosphate glucosidase (EC 3.2.1.122)	13	22	14	21	14	12	14	14	11	10	10	10	11	12	12	11	14	13	15	15
palatinase (EC 3.2.1.-)	13	22	14	21	14	12	14	14	11	10	10	10	11	12	12	11	14	13	15	15
polyprenol-P-Man: alpha-1,2-mannosyltransferase (EC 2.4.1.-)	17	12	16	14	11	11	12	12	8	5	5	6	12	12	12	12	22	20	22	22
dextran dextrinase (EC 2.4.1.2)	15	18	15	15	19	21	20	20	7	6	6	8	12	14	12	12	12	13	11	13
glucoamylase (EC 3.2.1.3)	15	21	15	18	19	21	20	20	7	6	6	8	12	14	12	12	14	17	15	17
beta-1,6-N-acetylglucosaminidase (EC 3.2.1.-)	14	17	11	15	10	10	9	9	11	10	10	10	7	9	7	8	19	20	20	19
beta-6-SO3-N-acetylglucosaminidase (EC 3.2.1.-)	14	17	11	15	10	10	9	9	11	10	10	10	7	9	7	8	19	20	20	19
beta-hexosaminidase (EC 3.2.1.52)	14	17	11	15	10	10	9	9	11	10	10	10	7	9	7	8	19	20	20	19
lacto-N-biosidase (EC 3.2.1.140)	16	19	13	17	12	11	10	10	13	12	11	11	8	10	8	9	19	20	20	20
Dol-P-Man: Man2-GlcNAc-phosphatidylinositol alpha-1,2-mannosyltransferase (EC 2.4.1.-)	11	13	11	11	10	9	10	10	6	5	5	4	8	8	8	8	19	19	18	18
Dol-P-Man: Man3-GlcNAc-phosphatidylinositol alpha-1,2-mannosyltransferase (EC 2.4.1.-)	11	13	11	11	10	9	10	10	6	5	5	4	8	8	8	8	19	19	18	18
Dol-P-Man: Man6GlcNAc2-PP-Dol alpha-1,2-mannosyltransferase (EC 2.4.1.259)	11	13	11	11	10	9	10	10	6	5	5	4	8	8	8	8	19	19	18	18
Dol-P-Man: Man8GlcNAc2-PP-Dol alpha-1,2-mannosyltransferase (EC 2.4.1.261)	11	13	11	11	10	9	10	10	6	5	5	4	8	8	8	8	19	19	18	18
UDP-GalA: RGI alpha-1,2-galacturonosyltransferase (EC 2.4.1.-)	10	12	10	11	9	9	9	11	8	7	7	7	9	9	9	9	16	19	19	18
_ Intramolecular transferases (mutases) (EC 5.4.-.-)	10	12	10	11	9	9	9	11	8	7	7	7	9	9	9	9	16	19	19	18
alpha-1,3-galactosyltransferase (EC 2.4.1.37)	14	17	16	16	8	9	10	10	8	7	7	7	8	8	8	8	19	19	17	18
alpha-L-rhamnosidase (EC 3.2.1.40)	8	19	9	19	2	1	0	2	0	0	0	0	0	0	0	0	9	10	10	9
alpha-xylosyltransferase (EC 2.4.2.39)	14	17	16	16	8	9	10	10	8	7	7	7	8	8	8	8	19	19	17	18
arabinosyltransferase (EC 2.4.2.-)	14	17	16	16	8	9	10	10	8	7	7	7	8	8	8	8	19	19	17	18
dodecaprenyl phosphate-beta-galacturonic acid: lipopolysaccharide core alpha-galacturonosyl transferase (EC 2.4.1.-)	19	16	19	14	14	14	14	15	6	4	5	5	13	13	13	14	7	6	6	7
rhamnogalacturonan alpha-L-rhamnohydrolase (EC 3.2.1.174)	8	19	9	19	2	1	0	2	0	0	0	0	0	0	0	0	9	10	10	9
undecaprenyl phosphate-alpha-L-Ara4N: 4-amino-4-deoxy-beta-L-arabinosyltransferase (EC 2.4.2.43)	19	16	19	14	14	14	14	15	6	4	5	5	13	13	13	14	7	6	6	7
UDP-Gal:glucoside alpha-1,3-galactosyltransferase (EC 2.4.1.-)	14	18	13	16	13	13	13	13	10	9	7	8	12	13	13	12	15	16	17	17
UDP-Glc: (glucosyl)lipopolysaccharide alpha-1,2-glucosyltransferase (EC 2.4.1.-)	14	18	13	16	13	13	13	13	10	9	7	8	12	13	13	12	15	16	17	17
UDP-GlcA: xylan alpha-glucuronyltransferase (EC 2.4.1.-)	14	18	13	16	13	13	13	13	10	9	7	8	12	13	13	12	15	16	17	17
alpha-1,6-mannanase (EC 3.2.1.101)	10	10	10	9	7	8	6	8	3	1	1	1	4	4	4	4	17	16	18	16
glycogenin glucosyltransferase (EC 2.4.1.186)	14	18	13	16	13	13	13	13	10	9	7	8	12	13	13	12	15	16	17	17
homogalacturonan alpha-1,4-galacturonosyltransferase (EC 2.4.1.43)	14	18	13	16	13	13	13	13	10	9	7	8	12	13	13	12	15	16	17	17
inositol 1-alpha-galactosyltransferase (galactinol synthase) (EC 2.4.1.123)	14	18	13	16	13	13	13	13	10	9	7	8	12	13	13	12	15	16	17	17
lipopolysaccharide alpha-1,3-galactosyltransferase (EC 2.4.1.44)	14	18	13	16	13	13	13	13	10	9	7	8	12	13	13	12	15	16	17	17
lipopolysaccharide glucosyltransferase 1 (EC 2.4.1.58)	14	18	13	16	13	13	13	13	10	9	7	8	12	13	13	12	15	16	17	17
pectin acetylesterase (EC 3.1.1.-)	15	16	18	12	15	15	17	15	9	7	7	7	13	14	13	13	11	13	11	15
rhamnogalacturonan acetylesterase (EC 3.1.1.-)	15	16	18	12	15	15	17	15	9	7	7	7	13	14	13	13	11	13	11	15
beta-1,3-1,4-glucanase (EC 3.2.1.73)	5	5	6	5	3	3	3	3	2	2	2	2	2	2	2	2	17	17	17	16
xyloglucan endotransglycosylase (EC 2.4.1.207)	5	5	6	5	3	3	3	3	2	2	2	2	2	2	2	2	17	17	17	16
xyloglucan hydrolase (EC 3.2.1.151)	5	5	6	5	3	3	3	3	2	2	2	2	2	2	2	2	17	17	17	16
ADP-Glc: starch glucosyltransferase (EC 2.4.1.21)	10	10	10	10	12	13	13	13	4	4	4	4	9	10	10	10	15	14	15	16
NDP-Glc: starch glucosyltransferase (EC 2.4.1.242)	10	10	10	10	12	13	13	13	4	4	4	4	9	10	10	10	15	14	15	16
UDP-Glc: alpha-1,3-glucan synthase (EC 2.4.1.183)	10	10	10	10	12	13	13	13	4	4	4	4	9	10	10	10	15	14	15	16
UDP-Glc: alpha-1,4-glucan synthase (EC 2.4.1.-)	10	10	10	10	12	13	13	13	4	4	4	4	9	10	10	10	15	14	15	16
UDP-Glc: glycogen glucosyltransferase (EC 2.4.1.11)	10	10	10	10	12	13	13	13	4	4	4	4	9	10	10	10	15	14	15	16
beta-L-arabinopyranosidase (EC 3.2.1.88)	10	11	10	12	8	9	9	9	8	7	7	7	7	9	9	9	15	15	15	16
endo-beta-1,3(4)-glucanase _ lichenase-laminarinase (EC 3.2.1.6)	16	9	15	9	7	9	8	8	6	4	4	4	7	7	6	6	6	8	8	8
galactan:galactan galactosyltransferase (EC 2.4.1.-)	10	11	10	12	8	9	9	9	8	7	7	7	7	9	9	9	15	15	15	16
isomalto-dextranase (EC 3.2.1.94)	10	11	10	12	8	9	9	9	8	7	7	7	7	9	9	9	15	15	15	16
raffinose exo-alpha-1,6-galactosidase (EC 3.2.1.-)	14	16	13	15	12	11	13	14	8	5	7	6	9	10	9	9	14	15	14	15
raffinose synthase (EC 2.4.1.82)	14	16	13	15	12	11	13	14	8	5	7	6	9	10	9	9	14	15	14	15
stachyose synthase (EC 2.4.1.67)	14	16	13	15	12	11	13	14	8	5	7	6	9	10	9	9	14	15	14	15
Glucosylglycerol-phosphate synthase (EC 2.4.1.213)	15	8	13	6	11	11	9	11	7	4	4	4	10	10	10	10	12	13	12	12
UDP-Gal: beta-1,4-galactosyltransferase (EC 2.4.1.-)	15	14	11	14	9	9	10	9	7	4	4	5	6	6	6	6	5	5	5	5
UDP-Glc: beta-1,4-glucosyltransferase (EC 2.4.1.-)	15	14	11	14	9	9	10	9	7	4	4	5	6	6	6	6	5	5	5	5
UDP-ManNAc: beta-N-acetyl-mannosaminyltransferase (EC 2.4.1.-)	15	14	11	14	9	9	10	9	7	4	4	5	6	6	6	6	5	5	5	5
UDP-ManNAcA: beta-N-acetyl mannosaminuronyltransferase (EC 2.4.1.-)	15	14	11	14	9	9	10	9	7	4	4	5	6	6	6	6	5	5	5	5
[retaining] GDP-valeniol: validamine 7-phosphate valeniolyltransferase (EC 2.-.-.-)	15	8	13	6	11	11	9	11	7	4	4	4	10	10	10	10	12	13	12	12
alpha,alpha-trehalose-phosphate synthase [UDP-forming] (EC 2.4.1.15)	15	8	13	6	11	11	9	11	7	4	4	4	10	10	10	10	12	13	12	12
polypeptide alpha-N-acetylgalactosaminyltransferase (EC 2.4.1.41)	13	14	15	15	9	10	12	12	5	4	4	4	7	8	8	7	11	10	11	11
trehalose-6-P phosphatase (EC 3.1.3.12)	15	8	13	6	11	11	9	11	7	4	4	4	10	10	10	10	12	13	12	12
GDP-L-Fuc: protein O-alpha-L-fucosyltransferase (EC 2.4.1.221)	6	4	7	4	13	12	14	14	1	0	0	1	6	6	6	6	7	7	7	5
N-acetyl-1-D-myo-inosityl-2-amino-2-deoxy-alpha-D-glucopyranoside deacetylase (EC 3.5.1.89)	9	11	10	10	6	6	6	6	5	4	4	5	6	6	6	6	14	12	13	14
UDP-Glc: peptide N-beta-glucosyltransferase (EC 2.4.1.-)	6	4	7	4	13	12	14	14	1	0	0	1	6	6	6	6	7	7	7	5
UDP-GlcNAc: peptide beta-N-acetylglucosaminyltransferase (EC 2.4.1.255)	6	4	7	4	13	12	14	14	1	0	0	1	6	6	6	6	7	7	7	5
[reducing end] chitinase (EC 3.2.1.201)	14	12	10	11	9	9	7	7	3	0	1	1	7	6	5	5	4	3	3	4
diacetylchitobiose deacetylase (EC 3.5.1.-)	9	11	10	10	6	6	6	6	5	4	4	5	6	6	6	6	14	12	13	14
mycothiol S-conjugate amidase (EC 3.5.1.-)	9	11	10	10	6	6	6	6	5	4	4	5	6	6	6	6	14	12	13	14
4-O-beta-D-glucosyl-D-galactose phosphorylase (EC 2.4.1.-)	13	8	11	8	6	8	8	10	4	4	3	4	3	3	3	3	5	8	7	7
L-Rhap-alpha-1,3-D-Apif -specific alpha-1,3-L-rhamnosidase (EC 3.2.1.-)	7	13	6	13	2	1	0	2	0	0	0	0	0	0	0	0	9	10	10	9
beta-1,2-oligoglucan phosphorylase (EC 2.4.1.333)	13	8	11	8	6	8	8	10	4	4	3	4	3	3	3	3	5	8	7	7
cellobionic acid phosphorylase (EC 2.4.1.321)	13	8	11	8	6	8	8	10	4	4	3	4	3	3	3	3	5	8	7	7
cellobiose phosphorylase (EC 2.4.1.20)	13	8	11	8	6	8	8	10	4	4	3	4	3	3	3	3	5	8	7	7
cellodextrin phosphorylase (EC 2.4.1.49)	13	8	11	8	6	8	8	10	4	4	3	4	3	3	3	3	5	8	7	7
chitobiose phosphorylase (EC 2.4.1.280)	13	8	11	8	6	8	8	10	4	4	3	4	3	3	3	3	5	8	7	7
d-4,5-unsaturated beta-glucuronyl hydrolase (EC 3.2.1.-)	11	13	10	12	11	11	12	11	6	5	5	7	9	9	10	9	6	6	6	7
endo-1,4-beta-xylanase (EC 3.2.1.8)	13	13	12	13	10	11	10	11	8	8	8	8	10	10	9	9	10	12	12	11
laminaribiose phosphorylase (EC 2.4.1.31)	13	8	11	8	6	8	8	10	4	4	3	4	3	3	3	3	5	8	7	7
solabiose phosphorylase (EC 2.4.1.389)	13	8	11	8	6	8	8	10	4	4	3	4	3	3	3	3	5	8	7	7
LPS beta-1,4-galactosyltransferase (EC 2.4.1.-)	11	8	12	7	7	7	6	8	9	6	6	6	6	6	6	6	9	9	9	9
UDP-Gal:procollagen beta-galactosyltransferase (EC 2.4.1.50)	11	8	12	7	7	7	6	8	9	6	6	6	6	6	6	6	9	9	9	9
UDP-beta-L-rhamnose:rhamnogalacturonan I 4-alpha-rhamnosyltransferase (EC 2.4.1.351)	8	10	9	9	8	9	9	9	5	5	5	5	8	8	8	8	12	11	11	12
beta-1,2-galactosyltransferase (EC 2.4.1.-)	11	8	12	7	7	7	6	8	9	6	6	6	6	6	6	6	9	9	9	9
beta-1,2-glucosyltransferase (EC 2.4.1.-)	11	8	12	7	7	7	6	8	9	6	6	6	6	6	6	6	9	9	9	9
beta-1,3-glucosyltransferase (EC 2.4.1.-)	11	8	12	7	7	7	6	8	9	6	6	6	6	6	6	6	9	9	9	9
beta-1,6-D-glucuronidase (EC 3.2.1.-)	8	12	8	11	7	7	7	6	6	5	6	6	5	5	5	5	5	4	5	3
beta-glucuronidase (3.2.1.31)_ beta-1,6-D-glucuronidase (EC 3.2.1.-)	8	12	8	11	7	7	7	6	6	5	6	6	5	5	5	5	5	4	5	3
exo-alpha-1,6-mannosidase (EC 3.2.1.163)	6	11	6	12	7	7	7	7	7	7	6	7	6	7	6	6	11	12	12	10
lipopolysaccharide beta-1,4-galactosyltransferase (EC 2.4.1.-)	11	8	12	7	7	7	6	8	9	6	6	6	6	6	6	6	9	9	9	9
occidiofungin beta-xylosyltransferase (EC 2.4.2.-)	11	8	12	7	7	7	6	8	9	6	6	6	6	6	6	6	9	9	9	9
oligogalacturonate lyase _ oligogalacturonide lyase (EC 4.2.2.6)	12	8	11	8	7	8	7	9	7	5	5	5	7	7	7	6	3	3	4	3
Oxidase with oxygen as acceptor (EC 1.1.3.-)	8	11	10	6	9	9	9	9	4	2	2	3	7	5	6	6	3	3	3	3
dolichyl-diphosphooligosaccharide - protein glycotransferase (EC 2.4.99.18)	11	11	11	9	7	7	8	7	6	4	5	5	7	7	7	7	11	10	11	10
galactose oxidase (EC 1.1.3.9)	8	11	10	6	9	9	9	9	4	2	2	3	7	5	6	6	3	3	3	3
glyoxal oxidase (EC 1.2.3.15)	8	11	10	6	9	9	9	9	4	2	2	3	7	5	6	6	3	3	3	3
raffinose oxidase (EC 1.1.3.-)	8	11	10	6	9	9	9	9	4	2	2	3	7	5	6	6	3	3	3	3
undecaprenyl-diphosphooligosaccharide - protein glycotransferase (EC 2.4.99.19)	11	11	11	9	7	7	8	7	6	4	5	5	7	7	7	7	11	10	11	10
vanillyl-alcohol oxidase (EC 1.1.3.38)	10	9	11	6	4	4	4	5	3	0	1	1	3	3	4	4	1	2	2	2
cutinase (EC 3.1.1.74)	8	9	8	10	5	5	7	7	4	3	3	4	5	6	6	5	9	9	7	9
cyclic beta-1,2-glucan synthase (EC 2.4.1.-)	10	3	10	3	5	7	7	9	3	3	2	3	2	2	2	2	4	7	6	6
beta-1,6-glucanase (EC 3.2.1.75)	0	5	0	5	0	0	0	0	0	0	0	0	0	0	0	0	8	9	9	9
beta-fucosidase (EC 3.2.1.38)	0	5	0	5	0	0	0	0	0	0	0	0	0	0	0	0	8	9	9	9
beta-glucosidase (3.2.1.21)_ beta-glucuronidase (EC 3.2.1.31)	0	5	0	5	0	0	0	0	0	0	0	0	0	0	0	0	8	9	9	9
beta-glucuronyltransferase (EC 2.4.1.135)	0	1	0	1	0	0	0	0	0	0	0	0	0	0	0	0	7	9	9	8
chondroitin lyase _ chondroitinase (EC 4.2.2.-)	4	4	4	3	4	4	4	4	1	1	1	1	4	4	4	4	8	9	9	9
endo-beta-1,4-glucanase (xanthanase) (EC 3.2.1.-)	9	2	9	2	2	3	3	2	3	1	1	1	2	2	2	2	3	3	3	3
endo-beta-1,6-galactanase (EC:3.2.1.164)_ [reducing end] beta-xylosidase (EC 3.2.1.-)	0	5	0	5	0	0	0	0	0	0	0	0	0	0	0	0	8	9	9	9
exo-pectate lyase (EC 4.2.2.9)	8	9	7	9	5	5	4	5	4	4	4	4	5	5	4	5	6	9	8	8
gellan tetrasaccharide unsaturated glucuronosyl hydrolase (EC 3.2.1.179)	9	8	8	7	7	7	8	7	4	3	3	5	7	7	8	7	2	3	3	3
glucosylceramidase (EC 3.2.1.45)	0	5	0	5	0	0	0	0	0	0	0	0	0	0	0	0	8	9	9	9
glucuronoarabinoxylan endo-beta-1,4-xylanase (EC 3.2.1.136)	0	5	0	5	0	0	0	0	0	0	0	0	0	0	0	0	8	9	9	9
pectate lyase (EC 4.2.2.2)	8	9	7	9	5	5	4	5	4	4	4	4	5	5	4	5	7	9	9	9
pectin lyase (EC 4.2.2.10)	8	9	7	9	5	5	4	5	4	4	4	4	5	5	4	5	6	9	8	8
peptidoglycan beta-N-acetylmuramidase (EC 3.2.1.92)	3	4	3	5	4	4	4	4	2	1	1	1	2	2	2	2	7	8	9	9
unsaturated chondroitin disaccharide hydrolase (EC 3.2.1.180)	9	8	8	7	7	7	8	7	4	3	3	5	7	7	8	7	2	3	3	3
xyloglucan-specific endo-beta-1,4-glucanase _ endo-xyloglucanase (EC 3.2.1.151)	9	2	9	2	2	3	3	2	3	1	1	1	2	2	2	2	3	3	3	3
Dol-P-Man: protein alpha-mannosyltransferase (EC 2.4.1.109)	2	2	1	1	3	3	3	3	2	2	2	2	2	2	2	2	7	8	7	7
UDP-Glc: protein O-beta-glucosyltransferase (EC 2.4.1.-)	2	3	3	3	3	2	3	3	3	2	2	2	2	2	2	2	7	8	8	8
UDP-Xyl: (mannosyl) glucuronoxylomannan_galactoxylomannan beta-1,2-xylosyltransferase (EC 2.4.2.-)	2	3	3	3	3	2	3	3	3	2	2	2	2	2	2	2	7	8	8	8
UDP-Xyl: protein O-beta-xylosyltransferase (EC 2.4.2.-)	2	3	3	3	3	2	3	3	3	2	2	2	2	2	2	2	7	8	8	8
[retaining] maltogenic alpha-amylase (EC 3.2.1.133)	1	2	1	2	0	0	0	0	0	0	0	0	0	0	0	0	7	8	7	7
amylopullulanase (EC 3.2.1.41)	1	2	1	2	0	0	0	0	0	0	0	0	0	0	0	0	7	8	7	7
beta-1,2-apiosidase (EC 3.2.1.-)	8	6	8	5	6	4	5	5	5	3	3	3	3	3	3	3	4	5	5	5
dTDP-beta-L-Rhap : O-antigen-polysaccharide alpha-1,3-L-rhamnosyltransferase (EC 2.4.1.289)	8	7	7	7	1	1	1	1	1	1	0	0	0	0	0	0	0	0	0	0
endo-beta-1,3-glucanase (EC 3.2.1.39)	8	6	8	8	7	6	6	6	1	1	1	1	4	4	4	4	5	5	5	5
exo-beta-1,3-glucanase (EC 3.2.1.58)	8	4	8	6	7	6	6	6	1	1	1	1	4	4	4	4	5	5	5	5
glycogen synthase (EC 2.4.1.11)	0	0	0	0	0	0	0	0	0	0	0	0	0	0	0	0	8	7	8	8
heparin lyase _ heparin lyase I (EC 4.2.2.7)	2	7	3	8	1	1	1	1	1	1	1	1	1	1	1	1	3	3	3	3
laminarin-degrading enzyme (EC 3.2.1.-)	8	4	8	6	7	6	6	6	1	1	1	1	4	4	4	4	5	5	5	5
3-O-alpha-D-galactosyl-alpha-L-arabinofuranosidase (EC 3.2.1.215)	3	7	4	6	6	5	4	4	2	1	1	2	4	4	4	3	2	2	2	2
Dol-P-Man: alpha-1,6-mannosyltransferase (EC 2.4.1.-)	6	4	7	3	6	6	6	6	4	2	3	2	5	5	5	5	3	2	3	3
[retaining] arabinoxylan-specific endo-beta-1,4-xylanase (EC 3.2.1.-)	6	6	6	6	5	5	5	5	5	5	5	5	5	5	5	5	7	7	7	6
alpha-1,4-galactosaminogalactan hydrolase (EC 3.2.1.-)	6	4	6	2	6	6	6	6	1	1	1	2	7	7	7	7	2	2	2	2
alpha-L-galactosidase (EC 3.2.1.-)	1	6	0	6	0	0	0	0	0	0	0	0	0	0	0	0	6	7	7	7
alpha-L-iduronidase (EC 3.2.1.76)	3	7	4	6	6	5	4	4	2	1	1	2	4	4	4	3	2	2	2	2
beta-1,2-mannobiose phosphorylase (EC 2.4.1.339)	3	6	2	7	2	2	2	2	2	2	2	3	2	2	2	2	5	6	5	5
beta-1,2-mannosidase (EC 3.2.1.-)	3	6	2	7	2	2	2	2	2	2	2	3	2	2	2	2	5	6	5	5
beta-1,2-oligomannan phosphorylase (EC 2.4.1.340)	3	6	2	7	2	2	2	2	2	2	2	3	2	2	2	2	5	6	5	5
beta-1,3-oligomannan phosphorylase (EC 2.4.1.-)	3	6	2	7	2	2	2	2	2	2	2	3	2	2	2	2	5	6	5	5
beta-1,4-mannooligosaccharide phosphorylase (EC 2.4.1.319)	3	6	2	7	2	2	2	2	2	2	2	3	2	2	2	2	5	6	5	5
beta-1,4-mannosyl-N-acetyl-glucosamine phosphorylase (EC 2.4.1.320)	3	6	2	7	2	2	2	2	2	2	2	3	2	2	2	2	5	6	5	5
beta-1,4-mannosylglucose phosphorylase (EC 2.4.1.281)	3	6	2	7	2	2	2	2	2	2	2	3	2	2	2	2	5	6	5	5
cellulase (EC 3.2.1.4)	7	7	6	7	5	6	5	6	3	3	3	3	5	5	4	4	3	5	5	5
endo-1,3-beta-xylanase (EC 3.2.1.32)	6	6	6	6	5	5	5	5	5	5	5	5	5	5	5	5	7	7	7	6
endo-beta-1,4-glucanase (EC 3.2.1.4)	7	6	7	6	5	5	5	5	5	5	5	5	5	5	5	5	7	7	7	6
oligosaccharide reducing-end xylanase (EC 3.2.1.156)	6	6	6	6	5	5	5	5	5	5	5	5	5	5	5	5	7	7	7	6
reducing-end-xylose releasing exo-oligoxylanase (EC 3.2.1.156)	7	7	6	7	5	6	5	6	3	3	3	3	5	5	4	4	3	5	5	5
rhamnogalacturonan endolyase (EC 4.2.2.23)	7	5	7	4	3	3	3	2	1	0	0	0	2	2	1	2	5	5	5	5
tomatinase (EC 3.2.1.-)	6	6	6	6	5	5	5	5	5	5	5	5	5	5	5	5	7	7	7	6
xylan endotransglycosylase (EC 2.4.2.-)	6	6	6	6	5	5	5	5	5	5	5	5	5	5	5	5	7	7	7	6
2-keto-3-deoxynononic acid hydrolase _ KDNase (EC 3.2.1.-)	3	2	3	2	2	3	3	4	0	0	0	0	1	1	1	1	6	5	6	6
Dol-P-beta-D-Man: protein alpha-D-mannosyltransferase (EC 2.4.1.109)	1	0	0	0	1	1	1	1	0	0	0	0	1	0	0	1	5	5	6	6
Glycoprotein-N-acetylgalactosamine 3-beta-galactosyltransferase (EC 2.4.1.122)	6	6	6	6	4	3	3	4	1	1	1	2	2	2	2	2	2	2	2	2
Kdo hydrolase (EC 3.2.1.124)	3	2	3	2	2	3	3	4	0	0	0	0	1	1	1	1	6	5	6	6
Laccase _ p-diphenol:oxygen oxidoreductase _ ferroxidase (EC 1.10.3.2)	1	6	1	6	1	1	1	1	1	1	1	1	1	1	1	1	4	4	4	3
Laccase-like multicopper oxidase (EC 1.10.3.-)	1	6	1	6	1	1	1	1	1	1	1	1	1	1	1	1	4	4	4	3
N-acetyllactosaminide beta-1,3-N-acetylglucosaminyltransferase (EC 2.4.1.149)	6	6	6	6	4	3	3	4	1	1	1	2	2	2	2	2	2	2	2	2
TDP-Fuc4NAc: lipid II Fuc4NAc transferase (EC 2.4.1.-)	3	5	3	5	5	5	5	5	3	3	3	3	5	5	5	5	6	5	6	5
UDP-Gal: beta-galactosylxylosylprotein beta-1,3-galactosyltransferase (EC 2.4.1.134)	6	6	6	6	4	3	3	4	1	1	1	2	2	2	2	2	2	2	2	2
UDP-GlcNAc: O-fucosylpeptide beta-1,3-N-acetylglucosaminyltransferase (EC 2.4.1.222)	6	6	6	6	4	3	3	4	1	1	1	2	2	2	2	2	2	2	2	2
UDP-alpha-L-GlcpNAc: O-antigen-polysaccharide beta-1,4-N-acetylglucosaminyltransferase (EC 2.4.1.56)	6	5	6	5	0	0	0	0	1	1	0	0	0	0	0	0	0	0	0	0
_ ferroxidase (EC 1.10.3.-)	1	6	1	6	1	1	1	1	1	1	1	1	1	1	1	1	4	4	4	3
anhydrosialidase (EC 4.2.2.15)	3	2	3	2	2	3	3	4	0	0	0	0	1	1	1	1	6	5	6	6
beta-galactoside alpha-2,3-sialyltransferase (EC 2.4.99.4)	4	4	4	3	4	4	4	4	3	2	2	3	4	4	4	4	6	4	5	6
beta-galactoside alpha-2,6-sialyltransferase (EC 2.4.99.1)	4	4	4	3	4	4	4	4	3	2	2	3	4	4	4	4	6	4	5	6
chondroitin AC lyase (EC 4.2.2.5)	3	6	2	6	1	1	1	1	1	1	1	1	1	1	1	1	3	5	5	5
chondroitin beta-1,3-glucuronyltransferase (EC 2.4.1.226)	6	6	6	6	4	3	3	4	1	1	1	2	2	2	2	2	2	2	2	2
chondroitin beta-1,4-N-acetylgalactosaminyltransferase (EC 2.4.1.-)	6	6	6	6	4	3	3	4	1	1	1	2	2	2	2	2	2	2	2	2
chondroitin synthase (beta-1,3-GlcUA and beta-1,4-GalNAc transferase (EC 2.4.1.175)	6	6	6	6	4	3	3	4	1	1	1	2	2	2	2	2	2	2	2	2
fucose-specific beta-1,3-N-acetylglucosaminyltransferase (EC 2.4.1.-)	6	6	6	6	4	3	3	4	1	1	1	2	2	2	2	2	2	2	2	2
globotriosylceramide beta-1,3-GalNAc transferase (EC 2.4.1.79)	6	6	6	6	4	3	3	4	1	1	1	2	2	2	2	2	2	2	2	2
glucan endo-1,3-beta-glucosidase (EC 3.2.1.39)	1	1	1	1	0	0	1	0	0	0	0	0	0	0	0	0	6	6	6	6
hyaluronate lyase (EC 4.2.2.1)	3	6	2	6	1	1	1	1	1	1	1	1	1	1	1	1	3	5	5	5
poly(beta-mannuronate) lyase _ M-specific alginate lyase (EC 4.2.2.3)	3	6	3	6	3	3	3	3	1	1	1	2	2	2	2	2	3	3	3	3
trans-sialidase (EC 2.4.1.-)	3	2	3	2	2	3	3	4	0	0	0	0	1	1	1	1	6	5	6	6
alpha-amylase (EC 3.2.1.-)	4	5	4	5	1	2	2	2	1	1	2	1	1	1	1	1	2	2	2	2
d-4,5-unsaturated alpha-galacturonidase (EC 3.2.1.-)	2	5	2	5	4	4	4	4	2	2	2	2	2	2	2	2	4	3	3	4
unsaturated rhamnogalacturonyl hydrolase (EC 3.2.1.172)	2	5	2	5	4	4	4	4	2	2	2	2	2	2	2	2	4	3	3	4
xylan alpha-1,2-glucuronidase (EC 3.2.1.131)	1	4	1	4	4	3	2	2	3	3	3	2	2	3	3	2	5	4	5	5
GDP-L-Fuc: protein O-alpha-fucosyltransferase (EC 2.4.1.221)	1	2	1	2	1	1	1	1	1	1	1	1	1	1	1	1	4	3	3	3
GDP-Man: alpha-1,3-mannosyltransferase (EC 2.4.1.-)	3	4	3	4	0	0	0	0	0	0	0	0	0	0	0	0	0	1	1	1
N-acetylmuramidase (EC 3.2.1.17)	4	2	3	0	4	4	4	3	2	0	0	0	1	1	1	1	3	2	3	3
UDP-Galf: beta-1,3-galactofuranosyltransferase (EC 2.4.1.-)	2	3	2	2	3	3	3	3	3	3	3	3	3	3	3	3	4	4	4	4
acid beta-glucosidase_beta-glucosylceramidase (EC 3.2.1.45)	0	4	1	4	0	0	0	0	0	0	0	0	0	0	0	0	0	0	0	0
alkaline and neutral invertase (EC 3.2.1.26)	4	4	4	4	2	2	2	2	1	1	1	1	1	1	1	1	0	0	0	0
beta-N-acetylglucosaminidase (EC 3.2.1.52)	0	4	1	4	0	0	0	0	0	0	0	0	0	0	0	0	0	0	0	0
beta-mannanase (EC 3.2.1.78)	4	2	4	2	2	1	0	1	2	1	1	1	1	0	1	1	1	1	1	1
chondroitin ABC lyase (EC 4.2.2.20)	2	4	2	4	1	1	1	1	1	1	1	1	1	1	1	1	3	3	3	3
dTDP-beta-L-Rhap : arginine alpha-L-rhamnosyltransferase (EC 2.4.1.-)	4	3	4	1	4	4	4	4	0	0	0	0	3	3	3	3	3	4	4	3
heparin-sulfate lyase (EC 4.2.2.8)	0	3	1	4	0	0	0	0	0	0	0	0	0	0	0	0	0	0	0	0
xanthan lyase (EC 4.2.2.12)	2	4	2	4	1	1	1	1	1	1	1	1	1	1	1	1	3	3	3	3
4-O-methyl-glucuronoyl methylesterase (EC 3.1.1.-)	2	2	2	1	3	3	3	3	2	0	0	1	2	2	2	2	0	0	0	0
GDP-Man: chitobiosyldiphosphodolichol beta-mannosyltransferase (EC 2.4.1.142)	2	3	2	1	1	1	1	2	1	1	1	1	1	1	1	1	1	1	1	1
Lytic polygalacturonic acid monooxygenase (C4-hydroxylating) (EC 1.14.99.-)	1	1	1	1	1	1	0	1	1	1	1	1	1	1	1	1	3	3	3	3
N-acetyl beta-glucosaminidase (EC 3.2.1.52)	1	3	1	3	0	0	0	0	0	0	0	0	0	0	0	0	0	0	0	0
N-acetyllactosamine synthase (EC 2.4.1.90)	2	3	2	3	2	1	1	2	1	1	1	1	1	1	1	1	1	1	1	1
N-acetyllactosaminide beta-1,6-N-acetylglucosaminyltransferase (EC 2.4.1.150)	2	3	2	3	2	2	2	2	2	2	2	2	1	2	2	2	0	0	0	0
UDP-Gal: neolactotriaosylceramide beta-1,4-galactosyltransferase (EC 2.4.1.275)	2	3	2	3	2	1	1	2	1	1	1	1	1	1	1	1	1	1	1	1
UDP-GalNAc: beta-1,3-glucuronyl-N-acetylgalactosaminyl-proteoglycan beta-1,4-N-acetylgalactosaminyltransferase (EC 2.4.1.175)	2	3	2	3	2	1	1	2	1	1	1	1	1	1	1	1	1	1	1	1
UDP-GalNAc: beta-1,3-glucuronyl-galactosylproteoglycan beta-1,4-N-acetylgalactosaminyltransferase (EC 2.4.1.174)	2	3	2	3	2	1	1	2	1	1	1	1	1	1	1	1	1	1	1	1
UDP-GalNAc: beta-1,4-N-acetylgalactosaminyltransferase (EC 2.4.1.-)	2	3	2	3	2	1	1	2	1	1	1	1	1	1	1	1	1	1	1	1
UDP-Glc: ceramide beta-glucosyltransferase (EC 2.4.1.80)	3	2	3	2	3	3	3	3	2	2	2	2	2	2	2	2	2	2	2	2
UDP-GlcA: N-acetylgalactosaminyl-proteoglycan beta-1,3-glucuronosyltransferase (EC 2.4.1.226)	2	3	2	3	2	1	1	2	1	1	1	1	1	1	1	1	1	1	1	1
UDP-GlcA:arabinogalactan beta-glucuronosyltransferase (EC 2.4.1.-)	2	3	2	3	2	2	2	2	2	2	2	2	1	2	2	2	0	0	0	0
UDP-GlcNAc: N-acetylglucosamine-beta-1,4-N-acetylglucosaminyltransferase (EC 2.4.1.-)	2	3	2	3	2	1	1	2	1	1	1	1	1	1	1	1	1	1	1	1
[protein]-3-O-(GlcNAc)-L-Ser_Thr beta-N-acetylglucosaminidase (EC 3.2.1.169)	1	3	1	3	0	0	0	0	0	0	0	0	0	0	0	0	0	0	0	0
beta-1,3-galactosyl-O-glycosyl-glycoprotein beta-1,6-N-acetylglucosaminyltransferase (EC 2.4.1.102)	2	3	2	3	2	2	2	2	2	2	2	2	1	2	2	2	0	0	0	0
beta-1,4-N-acetylglucosaminyltransferase (EC 2.4.1.-)	2	3	2	3	2	1	1	2	1	1	1	1	1	1	1	1	1	1	1	1
beta-D-arabinofuranosyl monophosphoryldecaprenol: galactan alpha-D-arabinofuranosyltransferase (EC 2.4.2.-)	0	0	0	0	0	0	0	0	0	0	0	0	0	0	0	0	3	2	3	3
beta-L-arabinofuranosidase (EC 3.2.1.185)	0	0	0	0	0	0	0	0	0	0	0	0	0	0	0	0	3	3	2	3
beta-N-acetylgalactosaminidase (EC 3.2.1.53)	1	3	0	3	0	0	0	0	0	0	0	0	0	0	0	0	1	1	1	1
beta-N-acetylglucosaminyl-glycopeptide beta-1,4-galactosyltransferase (EC 2.4.1.38)	2	3	2	3	2	1	1	2	1	1	1	1	1	1	1	1	1	1	1	1
endo-beta-N-acetylglucosaminidase cleaving GlcNAc-beta-1,2-Man (EC 3.2.1.-)	0	0	0	0	0	0	0	0	0	0	0	0	0	0	0	0	3	3	3	3
glucosylglycerate hydrolase (EC 3.2.1.208)	1	2	1	2	1	1	1	1	1	1	1	1	1	1	1	1	3	3	3	3
glycosphingolipid beta-N-acetylgalactosaminidase (EC 3.2.1.-)	1	3	0	3	0	0	0	0	0	0	0	0	0	0	0	0	1	1	1	1
lactose synthase (EC 2.4.1.22)	2	3	2	3	2	1	1	2	1	1	1	1	1	1	1	1	1	1	1	1
mannosylglycerate alpha-mannosidase _ mannosylglycerate hydrolase (EC 3.2.1.170)	1	2	1	2	1	1	1	1	1	1	1	1	1	1	1	1	3	3	3	3
poly-beta-1,6-D-glucosamine hydrolase (EC 3.2.1.-)	0	0	0	0	0	0	0	0	0	0	0	0	0	0	0	0	3	3	3	3
processing alpha-glucosidase (EC 3.2.1.106)	1	2	1	2	1	1	1	1	1	1	1	1	1	1	1	1	3	3	3	3
protein O-beta-xylosyltransferase (EC 2.4.2.26)	2	3	2	3	2	2	2	2	2	2	2	2	1	2	2	2	0	0	0	0
xylosylprotein beta-4-galactosyltransferase (EC 2.4.1.133)	2	3	2	3	2	1	1	2	1	1	1	1	1	1	1	1	1	1	1	1
3-C-carboxy-5-deoxy-L-xylose (aceric acid) hydrolase (EC 3.2.1.-)	0	0	0	0	0	0	0	0	0	0	0	0	0	0	0	0	2	2	2	2
AA9 (formerly GH61) proteins are copper-dependent lytic polysaccharide monooxygenases (LPMOs)_ cleavage of cellulose chains with oxidation of carbons C1 and_or C4 and C-6)_ lytic cellulose monooxygenase (C1-hydroxylating) (EC 1.14.99.54)	2	0	2	0	0	0	0	1	0	0	0	0	1	1	1	1	0	0	0	0
ADP-glyceromannoheptose: glycoprotein O-heptosyltransferase (EC 2.4.99.-)	2	1	2	1	1	1	2	2	0	0	0	0	2	2	2	2	0	0	0	0
CMP-beta-KDO: beta-2,4-KDO transferase (EC 2.4.99.-)	2	0	2	0	0	0	0	0	0	0	0	0	0	0	0	0	0	0	0	0
CMP-beta-KDO: beta-2,7-KDO transferase (EC 2.4.99.-)	2	0	2	0	0	0	0	0	0	0	0	0	0	0	0	0	0	0	0	0
Dol-P-Glc: alpha-1,3-glucosyltransferase (EC 2.4.1.-)	2	1	1	0	2	2	2	2	0	0	0	0	1	1	1	1	0	0	0	0
Lacto-N-biosidase (Lewis antigen a_b specificity) (EC 3.2.1.-)	2	2	2	2	2	1	1	1	2	2	1	1	1	1	1	1	0	0	0	1
S-formylglutathione hydrolase (EC 3.1.2.12)	1	2	0	2	1	1	1	1	0	0	0	0	0	0	0	0	0	0	0	0
UDP-Glc: alpha-glucosyltransferase (EC 2.4.1.-)	2	2	2	2	2	2	1	1	1	2	2	1	2	2	2	2	0	0	0	0
UDP-GlcNAc: protein O-beta-N-acetylglucosaminyltransferase (EC 2.4.1.255)	0	0	0	0	0	0	0	0	0	0	0	0	0	0	0	0	1	2	2	2
[retaining] reducing end exo-beta-mannosidase (EC 3.2.1.-)	2	1	2	1	2	1	0	1	1	1	1	1	1	0	1	1	1	1	1	1
alpha-1,3-(3,6)-anhydro-D-galactosidase (EC 3.2.1.-)	0	0	0	0	0	0	0	0	0	0	0	0	0	0	0	0	2	2	2	2
alpha-L-guluronate lyase _ G-specific alginate lyase (EC 4.2.2.11)	1	0	1	0	2	2	2	2	0	0	0	1	1	1	1	1	0	0	0	0
beta-1,2-glucooligosaccharide sophorohydrolase (EC 3.2.1.214)	0	2	0	2	0	0	0	0	0	0	0	0	0	0	0	0	2	2	2	2
beta-1,2-xylosyltransferase (EC 2.4.2.38)	0	0	0	0	0	0	0	0	0	0	0	0	0	0	0	0	1	2	2	2
beta-1,3-xylanase (EC 3.2.1.32)	2	1	2	1	0	0	0	0	1	0	0	0	0	0	0	0	0	0	0	0
beta-1,4-mannosyl-glycoprotein beta-1,4-N-acetylglucosaminyltransferase (EC 2.4.1.144)	1	0	2	1	2	2	2	2	1	1	1	1	2	2	2	2	1	1	1	1
beta-porphyranase (EC 3.2.1.178)	1	2	1	2	1	1	1	0	0	0	0	0	0	0	0	0	0	0	0	0
carboxylesterase (EC 3.1.1.1)	1	2	0	2	1	1	1	1	0	0	0	0	0	0	0	0	0	0	0	0
cephalosporin-C deacetylase (EC 3.1.1.41)	2	2	2	2	2	2	2	2	2	2	2	2	2	2	2	2	2	2	2	2
chondroitin sulfate lyase (EC 4.2.2.20)	1	2	0	2	0	0	0	0	0	0	0	0	0	0	0	0	0	2	2	2
cinnamoyl esterase (EC 3.1.1.-)	1	2	0	2	1	1	1	1	0	0	0	0	0	0	0	0	0	0	0	0
diacylglycerol O-acyltransferase (EC 2.3.1.20)	1	2	0	2	1	1	1	1	0	0	0	0	0	0	0	0	0	0	0	0
difructofuranose 1,2_:2,3_ dianhydride hydrolase [DFA-IIIase] (EC 3.2.1.-)	1	2	2	2	1	1	1	1	1	1	1	1	0	1	1	1	0	0	0	0
endo-N-acetylneuraminidase or endo-sialidase (EC 3.2.1.129)	1	1	1	1	1	1	1	1	1	1	1	1	1	2	2	2	1	1	1	1
endo-beta-1,2-glucanase (EC 3.2.1.71)	0	2	0	2	0	0	0	0	0	0	0	0	0	0	0	0	2	2	2	2
endo-beta-1,4-galactanase (EC 3.2.1.89)	1	2	1	2	0	0	0	0	0	0	0	0	0	0	0	0	2	1	2	1
endo-beta-1,4-glucuronan lyase (EC 4.2.2.14)	1	2	1	2	2	2	2	2	0	0	0	1	1	1	1	1	0	0	0	0
exo-beta-1,4-mannobiohydrolase (EC 3.2.1.100)	2	1	2	1	0	0	0	0	1	0	0	0	0	0	0	0	0	0	0	0
feruloyl esterase (EC 3.1.1.73)	1	2	0	2	1	1	1	1	0	0	0	0	0	0	0	0	0	0	0	0
gellan lyase (EC 4.2.2.25)	1	2	0	2	0	0	0	0	0	0	0	0	0	0	0	0	0	2	2	2
inulin lyase [DFA-I-forming] (EC 4.2.2.17)	1	2	2	2	1	1	1	1	1	1	1	1	0	1	1	1	0	0	0	0
inulin lyase [DFA-III-forming] (EC 4.2.2.18)	1	2	2	2	1	1	1	1	1	1	1	1	0	1	1	1	0	0	0	0
lytic cellulose monooxygenase (C4-dehydrogenating) (EC 1.14.99.56)	2	0	2	0	0	0	0	1	0	0	0	0	1	1	1	1	0	0	0	0
mannobiose-producing exo-beta-mannanase (EC 3.2.1.-)	2	1	2	1	0	0	0	0	1	0	0	0	0	0	0	0	0	0	0	0
oligoalginate lyase _ exo-alginate lyase (EC 4.2.2.26)	1	0	1	0	2	2	2	2	0	0	0	1	1	1	1	1	0	0	0	0
poly-(MG)-lyase _ MG-specific alginate lyase (EC 4.2.2.-)	1	0	1	0	2	2	2	2	0	0	0	1	1	1	1	1	0	0	0	0
protein O-beta-N-acetylglucosaminyltransferase (EC 2.4.1.94)	0	0	0	0	0	0	0	0	0	0	0	0	0	0	0	0	1	2	2	2
protein O-mannose Î²-1,4-N-acetylglucosaminyltransferase (EC 2.4.1.312)	0	0	0	0	0	0	0	0	0	0	0	0	0	0	0	0	1	2	2	2
trehalose 6-O-mycolyltransferase (EC 2.3.1.122)	1	2	0	2	1	1	1	1	0	0	0	0	0	0	0	0	0	0	0	0
xylan alpha-1,3-arabinofuranosyltransferase (EC 2.4.2.-)	0	0	0	0	0	0	0	0	0	0	0	0	0	0	0	0	1	2	2	2
(alpha-N-acetyl-neuraminyl-2,3-beta-galactosyl-1,3)-N-acetylgalactosaminide alpha-2,6-sialyltransferase (EC 2.4.99.7)	0	0	0	0	0	0	0	0	0	0	0	0	0	0	0	0	1	0	1	1
Dol-P-Glc: Glc2Man9GlcNAc2-PP-Dol alpha-1,2-glucosyltransferase (EC 2.4.1.256)	1	0	1	0	0	0	0	0	0	0	0	1	1	1	1	1	0	0	1	1
GDP-L-Fuc: beta-LacNac alpha-1,3-L-fucosyltransferase (EC 2.4.1.-)	1	1	0	0	0	0	0	0	0	0	1	1	0	0	0	0	0	0	0	0
GDP-L-Fuc: galactoside alpha-1,2-L-fucosyltransferase (EC 2.4.1.69)	1	1	0	0	0	0	0	0	0	0	1	1	0	0	0	0	0	0	0	0
GDP-alpha-D-Manp: beta-1,2-D-mannosyltransferase (EC 2.4.1.374)	0	1	0	1	0	0	0	0	0	0	0	0	0	0	0	0	1	1	1	1
N-acetyl-beta-D-glucosaminide alpha-1,6-L-fucosyltransferase (EC 2.4.1.68)	0	0	0	0	0	0	0	0	0	0	0	0	0	0	0	0	1	1	1	1
N-acetyllactosaminide alpha-2,3-sialyltransferase (EC 2.4.99.6)	0	0	0	0	0	0	0	0	0	0	0	0	0	0	0	0	1	0	1	1
UDP-Gal: galactomannan alpha-1,6-galactosyltransferase (EC 2.4.1.-)	1	1	1	1	0	1	1	1	0	0	0	0	0	0	0	0	1	1	1	1
UDP-GlcNAc: heparan alpha-N-acetylhexosaminyltransferase (EC 2.4.1.224)	0	0	0	0	0	0	0	0	0	0	0	0	0	0	0	0	1	1	1	1
UDP-Xyl: xyloglucan alpha-1,6-xylosyltransferase (EC 2.4.2.39)	1	1	1	1	0	1	1	1	0	0	0	0	0	0	0	0	1	1	1	1
acetylesterase (EC 3.1.1.6)	0	0	0	0	0	0	0	0	0	0	0	0	0	0	0	0	1	1	1	1
alpha-1,2-galactosyltransferase (EC 2.4.1.-)	1	1	1	1	0	1	1	1	0	0	0	0	0	0	0	0	1	1	1	1
alpha-1,3-glucanase (EC 3.2.1.59)	1	1	1	1	0	0	0	0	0	0	0	0	0	0	0	0	0	0	0	0
alpha-1,3-mannosyl-glycoprotein beta-1,2-N-acetylglucosaminyltransferase (EC 2.4.1.101)	1	1	1	1	0	0	0	0	0	0	0	0	0	0	0	0	1	1	1	1
alpha-N-acetyl-neuraminide alpha-2,8-sialyltransferase (EC 2.4.99.8)	0	0	0	0	0	0	0	0	0	0	0	0	0	0	0	0	1	0	1	1
alpha-N-acetylgalactosaminide alpha-2,6-sialyltransferase (EC 2.4.99.3)	0	0	0	0	0	0	0	0	0	0	0	0	0	0	0	0	1	0	1	1
ascorbate peroxidase (EC 1.11.1.11)	1	1	1	1	1	1	1	1	1	1	1	1	1	1	1	1	1	1	1	1
beta-1,3-glucanase (EC 3.2.1.-)	1	0	1	0	0	0	0	0	0	0	0	0	0	0	0	0	0	0	0	0
cellooligosaccharide dehydrogenase (EC 1.1.99.-)	1	0	1	0	0	0	0	0	0	0	0	0	0	0	0	0	0	0	0	0
chitin-oligosaccharide alpha-1,6-L-fucosyltransferase (EC 2.4.1.-)	0	0	0	0	0	0	0	0	0	0	0	0	0	0	0	0	1	1	1	1
chitooligosaccharide oxidase (EC 1.1.3.-)	1	0	1	0	0	0	0	0	0	0	0	0	0	0	0	0	0	0	0	0
cycloisomaltooligosaccharide glucanotransferase (EC 2.4.1.248)	0	1	0	1	0	0	0	0	0	0	0	0	0	0	0	0	0	0	0	0
cytochrome-c peroxidase (EC 1.11.1.5)	1	1	1	1	1	1	1	1	1	1	1	1	1	1	1	1	1	1	1	1
dextran 1,6-alpha-isomaltotriosidase (EC 3.2.1.95)	0	0	0	0	0	0	0	0	0	0	0	0	0	0	0	0	1	1	1	1
dextranase (EC 3.2.1.11)	0	1	0	1	0	0	0	0	0	0	0	0	0	0	0	0	1	1	1	1
endorhamnosidase (EC 3.2.1.-)	0	0	0	0	0	0	0	0	0	0	0	0	0	0	0	0	1	0	1	0
exo-alpha-L-1,5-arabinanase (EC 3.2.1.-)	0	0	0	0	0	0	0	0	0	0	0	0	0	0	0	0	1	0	0	1
exopolygalacturonate lyase (EC 4.2.2.9)	1	1	1	1	1	1	0	0	0	0	0	0	1	1	0	1	0	0	0	0
galactoside alpha-1,3-L-fucosyltransferase (EC 2.4.1.152)	0	0	0	0	0	0	0	0	0	0	0	0	0	0	0	0	1	1	1	1
galactoside alpha-1,3_1,4-L-fucosyltransferase (EC 2.4.1.65)	0	0	0	0	0	0	0	0	0	0	0	0	0	0	0	0	1	1	1	1
glucooligosaccharide oxidase (EC 1.1.3.-)	1	0	1	0	0	0	0	0	0	0	0	0	0	0	0	0	0	0	0	0
glycoprotein alpha-1,3-L-fucosyltransferase (EC 2.4.1.214)	0	0	0	0	0	0	0	0	0	0	0	0	0	0	0	0	1	1	1	1
glycoprotein endo-alpha-1,2-mannosidase (EC 3.2.1.130)	0	1	0	1	0	0	0	0	0	0	0	0	0	0	0	0	0	0	0	0
isopullulanase (EC 3.2.1.57)	0	0	0	0	0	0	0	0	0	0	0	0	0	0	0	0	1	1	1	1
lactosylceramide alpha-2,3-sialyltransferase (EC 2.4.99.9)	0	0	0	0	0	0	0	0	0	0	0	0	0	0	0	0	1	0	1	1
lignin peroxidase (EC 1.11.1.14)	1	1	1	1	1	1	1	1	1	1	1	1	1	1	1	1	1	1	1	1
lytic cellulose monooxygenase (C1-hydroxylating) (EC 1.14.99.54)	0	1	0	1	0	0	0	0	0	0	0	0	0	0	0	0	0	0	0	0
manganese peroxidase (EC 1.11.1.13)	1	1	1	1	1	1	1	1	1	1	1	1	1	1	1	1	1	1	1	1
mycodextranase (EC 3.2.1.61)	1	0	1	0	0	0	0	0	0	0	0	0	0	0	0	0	0	0	0	0
panose alpha-1,4-glucosidase (EC 3.2.1.-)	0	0	0	0	0	0	0	0	0	0	0	0	0	0	0	0	1	1	1	1
peroxidase (EC 1.11.1.-)	1	1	1	1	1	1	1	1	1	1	1	1	1	1	1	1	1	1	1	1
rhamnogalacturonan exolyase (EC 4.2.2.24)	0	0	0	0	0	0	0	0	0	0	0	0	0	0	0	0	1	1	1	1
sialyltransferase (EC 2.4.99.-)	0	0	0	0	0	0	0	0	0	0	0	0	0	0	0	0	1	0	1	1
sulfated arabinan endo-1,4-beta-L-arabinanase (EC 3.2.1.-)	0	0	0	0	0	0	0	0	0	0	0	0	0	0	0	0	1	1	1	1
thiopeptidoglycan lyase (EC 4.2.2.-)	1	1	1	1	1	1	0	0	0	0	0	0	1	1	0	1	0	0	0	0
versatile peroxidase (EC 1.11.1.16)	1	1	1	1	1	1	1	1	1	1	1	1	1	1	1	1	1	1	1	1

## Sheet: Table 13-stat.ARO.id
ARO_name	N21	N22	N23	N24	N31	N32	N33	N34	N41	N42	N43	N44	N51	N52	N53	N54	F1	F2	F3	F4	Reference_ID	Drug_Class	Resistance Mechanism	AMR_Gene_Family
Klebsiella pneumoniae KpnH	138.44156240158	1958.78266288081	143.847456057618	1881.90193419967	756.609138182086	800.61015783195	50.7273936322386	49.5302867609912	971.962206518328	2451.63339729132	2491.36438143129	1181.3064549804	116.203919230035	356.610526256298	248.509197272603	56.7667214779833	571.49815731575	475.464491802964	456.534464935667	529.457566943222	N24_22190,N33_12207	macrolide antibiotic; fluoroquinolone antibiotic; aminoglycoside antibiotic; carbapenem; cephalosporin; penam; peptide antibiotic; penem	antibiotic efflux	major facilitator superfamily MFS antibiotic efflux pump
BcIII	78.6069113089201	29.6765658033109	67.4295231780179	9.09892679070225	4.01403859475521	1.74292370626589	10.7841648217182	6.29393561129308	0	0	0	0	0	0	0	0	0	0	0	0	N21_12079,N21_44083,N22_4240	cephalosporin; penem	antibiotic inactivation	class A Bacillus cereus Bc beta-lactamase
tet41	86.0908781678395	909.965215249297	77.1398842210657	1039.96582061373	463.385420265556	536.211382312476	25.7918324361764	22.2677936799385	589.710267118122	1378.47230380539	1446.45355694566	617.467023992024	51.0819	198.88082520458	146.83313245287	24.7117367414327	26.7674984107785	20.6307171066182	29.7314647258875	26.7224084772544	N21_19434	tetracycline antibiotic	antibiotic efflux	major facilitator superfamily MFS antibiotic efflux pump
efrA	1349.11789266436	2268.76514525966	1201.62820070166	2103.79297718153	1329.32230394646	1108.57523967098	2540.76880221932	2506.69956325142	737.983771222141	653.897895623407	636.510625499369	1457.64303459882	253.042598704741	288.429602499579	218.418760345534	60.0679270260032	4955.66820486961	4958.30628797104	4892.96666236541	5094.43826612588	F3_16922,N21_10806	macrolide antibiotic; fluoroquinolone antibiotic; rifamycin antibiotic	antibiotic efflux	ATP-binding cassette ABC antibiotic efflux pump
qacG	1380.60203700222	1233.8849564547	1632.77752733291	1361.31913548779	2030.37222506276	1848.24051332634	997.202676138855	1052.99718457156	937.912918993595	1807.13892242871	1746.99940856116	1029.32708025924	2458.98747335383	2177.46460903585	2313.98135714001	2707.86908104174	532.007250796556	538.591337344865	619.836207409585	593.475245457871	F1_27157,N21_15003,N22_1017,N23_23020,N24_13977,N34_20587,N52_8694	disinfecting agents and antiseptics	antibiotic efflux	small multidrug resistance SMR antibiotic efflux pump
FosB	0	13.3550827667224	3.95094337880111	11.4389133830319	0	0	0	0	0	0	0	0	0	0	0	0	0	0	0	0	N22_35804	phosphonic acid antibiotic	antibiotic inactivation	fosfomycin thiol transferase
dfrE	526.839108180135	484.512486169629	463.621999874007	494.178291914785	89.6316268617187	77.5498276923433	53.1410106868255	55.4639998513874	339.059169370762	97.3148796630938	98.6621837018871	96.2939954562939	16.0378290462761	24.6478402588828	19.9608906252547	12.7788176702125	3902.87045551664	3646.70820126646	3788.20434266111	3855.26870543498	N54_19420	diaminopyrimidine antibiotic	antibiotic target replacement	trimethoprim resistant dihydrofolate reductase dfr
Klebsiella pneumoniae KpnE	0	0	0	0	0	0	0	0	0	0	0	0	0	0	0	0	17.588778516542	5.16431721652155	2.60485130143473	24.167432485096	F1_33477	macrolide antibiotic; aminoglycoside antibiotic; cephalosporin; tetracycline antibiotic; peptide antibiotic; rifamycin antibiotic; disinfecting agents and antiseptics	antibiotic efflux	small multidrug resistance SMR antibiotic efflux pump
vanT gene in vanG cluster	1660.29101401506	2732.47103255828	1539.97885361362	2556.25500635809	1427.26490761831	1312.41075579379	3028.51561237637	2897.01426009978	829.502546468391	732.068758507932	747.531556417852	1775.43188438849	277.842385329282	314.446051589297	208.695739874792	65.8096985900505	5463.69782484393	5085.22542295847	5086.89785523362	5577.89685721997	F1_15441,F3_13780,N21_2792,N21_33654,N21_40756,N22_10644	glycopeptide antibiotic	antibiotic target alteration	glycopeptide resistance gene cluster; vanT
SRT-3	97.3078065867596	1386.18604609953	122.342549157184	1435.97088445066	618.497549566389	663.246530536827	30.0934696679635	33.5143549522171	758.055696940865	1936.26983048629	1996.58785143149	961.686126497103	67.1655688763909	255.787363686604	189.272016464469	30.9237404167838	366.792775202664	328.205039353109	357.550727523276	335.323125730707	N21_22839	cephalosporin	antibiotic inactivation	SRT beta-lactamase
rsmA	55.8776723147212	1345.04762150561	83.9575467995238	1325.00746686786	538.238417812001	451.466549070416	35.3987700220305	9.31416316289901	845.833542885351	1794.43286037674	1661.34386749629	916.346085793765	86.9922888429459	314.299717881818	185.201650518996	31.9212804302283	440.854222817841	309.734089832829	349.764307813615	421.858125919276	F1_32254	fluoroquinolone antibiotic; diaminopyrimidine antibiotic; phenicol antibiotic	antibiotic efflux	resistance-nodulation-cell division RND antibiotic efflux pump
Streptomyces rimosus otrA	20.7169919345861	2.73814527624599	21.2637577678532	3.42019979623832	0.633173609296144	0	1.45153686598273	0	0	0	0	0	0	0	0	0	0	0	0	0	N23_44864	tetracycline antibiotic	antibiotic target protection	tetracycline-resistant ribosomal protection protein
SatA	0	22.5004111830648	1.66412017313634	17.6660754692657	2.97316303495582	0	0	0	0	0	0	0	0	0	0	0	0	0	0	0	N22_22057	nucleoside antibiotic	antibiotic inactivation	streptothricin acetyltransferase SAT
OXA-919	12.5943523170205	1.98469590492998	46.2379699113051	0	0	0	1.05212068138346	0.968923013590167	87.5188638746175	0	0	0	0	0	0	0	0	0	0	0	N41_21152	carbapenem; cephalosporin; penam	antibiotic inactivation	OXA beta-lactamase
vanY gene in vanA cluster	51.302322839474	4.12152877818212	36.2743407774946	3.08890518182917	0	0	0	5.03029717856917	0	0	0	0	0	0	0	0	0	0	0	0	N21_39054	glycopeptide antibiotic	antibiotic target alteration	vanY; glycopeptide resistance gene cluster
TEM-171	0	0	0	0	0	0	0	0	0	0	0	0	0	0	0	0	23.8092001870263	11.9840950041928	31.2309872064006	32.7144512908007	F3_18830	monobactam; cephalosporin; penam; penem	antibiotic inactivation	TEM beta-lactamase
vanW gene in vanB cluster	583.334832554937	816.26736303651	379.601768809128	767.09927703905	665.09249809354	612.024989862055	1357.20685376051	1516.8688871524	261.228790330719	297.845159426972	293.959245961103	806.370608069507	108.881480484033	149.406428966516	76.6306794209263	34.8572886106995	497.003464178041	496.676439697172	455.492148805677	440.972877673258	F4_529	glycopeptide antibiotic	antibiotic target alteration	vanW; glycopeptide resistance gene cluster
BcI	27.4953625675611	15.9594753244052	25.2734949469342	21.5765747145549	1.73670475692657	0.854423871867088	1.9906791304906	2.74989579095114	0	0	0	0	0	0	0	0	0	0	0	0	N22_32521	cephalosporin; penem	antibiotic inactivation	class A Bacillus cereus Bc beta-lactamase
lsaA	561.202941383991	492.471066638328	520.352703115851	487.376414731618	92.6387552454768	80.3654998518672	68.4869418290529	53.2344555923607	337.198544632957	86.5791995846199	96.6849856317089	122.077457833536	5.11989211838031	39.0512675524505	20.0608950873051	12.4651092203926	3994.04502135403	4095.96073535339	4017.80825767632	4193.89103744559	N31_13731	lincosamide antibiotic; streptogramin antibiotic; streptogramin A antibiotic; streptogramin B antibiotic; pleuromutilin antibiotic	antibiotic target protection	lsa-type ABC-F protein
msbA	116.371881879001	1682.00084303846	122.899413678488	1565.72170761256	638.551783761385	640.773936977235	36.5697658448617	32.6874405339474	832.651943107675	2266.24663228694	2264.83019636768	1131.50491516253	77.4189747597508	278.871498997673	183.825080217826	27.6426868513666	570.413439815195	512.277236618623	511.819770637997	614.28	F2_14059	nitroimidazole antibiotic	antibiotic efflux	ATP-binding cassette ABC antibiotic efflux pump
vanY gene in vanG cluster	105.50931298516	46.3175417813177	118.052284089479	84.2605366668446	494.333131113136	465.866895437892	271.979534214018	278.302706554091	580.019866080993	512.580132501558	501.63182556863	392.953408499692	142.504806284682	385.456586217229	338.172759448341	170.320084911717	395.959429616369	338.418329405549	341.39243924105	288.189353037636	F1_10094	glycopeptide antibiotic	antibiotic target alteration	vanY; glycopeptide resistance gene cluster
AAC6-Ic	74.6302698262377	382.222728357604	79.1532534052333	430.191334370938	372.151019341408	397.307100418196	0	0	0	1.92090260960941	8.05405581239894	0	1.93108553822508	7.91413646407668	8.01151392442195	0	622.008606246552	514.745413989617	554.673846513675	547.466327723604	F1_30529,N21_11972	aminoglycoside antibiotic	antibiotic inactivation	AAC6
Escherichia coli EF-Tu mutants conferring resistance to Pulvomycin	35.0826904659515	733.684293766775	24.8059229858905	809.45998458577	171.735918495068	166.255743776467	32.5438240130203	39.473187682767	199.500602235817	499.692419861255	512.543799889296	242.915485584259	61.0858577218287	137.690947633547	64.8476275819192	41.5149817096206	65.0784805112053	75.4644024652211	70.2716340964267	86.5897691760308	N34_28287	elfamycin antibiotic	antibiotic target alteration	elfamycin resistant EF-Tu
catI	0	0	0	0	0	0	0	0	0	0	0	0	0	0	0	0	16.2696201278013	2.60563277742678	17.0854564907742	21.3387443646814	F1_24214	phenicol antibiotic	antibiotic inactivation	chloramphenicol acetyltransferase CAT
FosA8	91.2805602886316	1594.8820867996	128.333032175397	1731.14943466562	679.630091402251	720.125265459743	29.8363217184225	35.9385357845532	894.923284521824	1957.92235769608	1969.61638787223	1062.93151357025	95.8029562271042	386.52194663775	207.608471408017	51.7015111973702	492.87378622457	476.294344461983	469.850053496291	458.603686661115	F1_10712,N21_31242,N51_23613	phosphonic acid antibiotic	antibiotic inactivation	fosfomycin thiol transferase
emeA	521.124131296323	557.749794751271	503.095125557594	444.380065474998	92.1003111284034	76.3141118973946	50.0063637273242	60.671751438327	257.717859827764	83.6395037536006	75.6826371181566	97.4858198726307	12.9358286940343	35.3431309433702	26.0881260387032	11.4524087474816	3788.55609963333	3903.83158906624	3988.64723116072	3718.26655873544	N24_25647	disinfecting agents and antiseptics	antibiotic efflux	multidrug and toxic compound extrusion MATE transporter
adeF	5554.2873826146	4119.68230334475	5847.25912119717	4250.48477722977	5372.06701813853	5877.16328495703	3281.48843131439	3517.38396278543	6337.28805716336	5910.13578684115	6079.35580552646	5724.81131966161	8854.85371496044	7721.43246595451	8307.5820107473	9387.7791802246	1802.73043105745	1560.85417279276	1626.20806493473	1780.74490646176	F1_7647,F2_33993,F3_22115,F3_25582,N21_31520,N21_8722,N22_15796,N31_34178,N33_10468,N33_30037,N33_31444,N33_33582,N33_4612,N34_16226,N41_8108	fluoroquinolone antibiotic; tetracycline antibiotic	antibiotic efflux	resistance-nodulation-cell division RND antibiotic efflux pump
vanW gene in vanI cluster	56.1719940148754	87.9511387957031	65.4433376997854	78.6500422214258	0.649717337805071	0.639295771111954	3.83879692854502	3.53523959216891	0	0	0	0	0	0	0	0	41.6299381731742	43.4275948910516	32.4674670274861	39.0312763686119	F1_18595,F1_33970,F2_26414,F4_2524,F4_33214,N22_14159,N22_3148,N22_34374,N23_6239,N24_25537,N24_30544	glycopeptide antibiotic	antibiotic target alteration	vanW; glycopeptide resistance gene cluster
vanH gene in vanO cluster	5.09472894634222	0	2.70174804579782	0	12.0675440830559	14.2487745690776	535.77079568638	490.856398684779	0	0	0	0	4.1745525605748	2.56627513283664	5.19570241275012	4.98937660506089	0	0	0	0	N33_24341	glycopeptide antibiotic	antibiotic target alteration	vanH; glycopeptide resistance gene cluster
vanY gene in vanF cluster	0	13.3949685290919	1.06689237580867	23.6816063940236	0	0	0	0	0	0	0	0	0	0	0	0	0	0	0	0	N24_20708	glycopeptide antibiotic	antibiotic target alteration	vanY; glycopeptide resistance gene cluster
sdiA	0	0	0	0	0	0	0	0	0	0	0	0	0	0	0	0	12.1515834979429	4.75717187579992	3.59923437086211	9.73967585109938	F4_27374	fluoroquinolone antibiotic; cephalosporin; glycylcycline; penam; tetracycline antibiotic; rifamycin antibiotic; phenicol antibiotic; disinfecting agents and antiseptics	antibiotic efflux	resistance-nodulation-cell division RND antibiotic efflux pump
vanY gene in vanB cluster	88.6461064317622	98.1298319366249	54.2671403150194	88.7035026468949	5.26021152338336	4.14066953289436	3.71816751055577	4.44213935461338	0	0	0	0	0	0	0	0	0	0	0	0	N21_4301,N21_9712,N22_21800,N22_2254,N22_3351	glycopeptide antibiotic	antibiotic target alteration	vanY; glycopeptide resistance gene cluster
Escherichia coli AcrAB-TolC with MarR mutations conferring resistance to ciprofloxacin and tetracycline	0	0	0	0	0	0	0	0	0	0	0	0	0	0	0	0	21.9859731456775	9.68309478097789	5.86091542822817	9.06278718191101	F4_6658	fluoroquinolone antibiotic; cephalosporin; glycylcycline; penam; tetracycline antibiotic; rifamycin antibiotic; phenicol antibiotic; disinfecting agents and antiseptics	antibiotic target alteration; antibiotic efflux	resistance-nodulation-cell division RND antibiotic efflux pump
vanH gene in vanM cluster	1244.81210588962	0.86976379363108	1320.2542117132	0	809.329956503618	895.298002090377	236.993277954215	251.372827008121	0	0	0	0	2141.54546357487	1779.28409210006	1870.45286859004	2290.12386172294	0	0	0	0	N31_18443	glycopeptide antibiotic	antibiotic target alteration	vanH; glycopeptide resistance gene cluster
lmrD	105.061227494997	59.5886292298225	86.1038299507898	56.4348395852086	419.14	416.059455921805	256.483290075842	234.464799017939	465.145532256506	467.507255123992	433.075058986179	320.376639018121	167.333643691251	286.033553151656	296.194102958431	131.374412563333	342.518318480027	286.619605516945	306.095488871152	294.983501582652	F2_9211	lincosamide antibiotic	antibiotic efflux	ATP-binding cassette ABC antibiotic efflux pump
FosBx1	26.4459212481887	16.9385215659667	32.7234623358719	19.182004743197	0	0	0	4.40822989389115	0	0	0	0	0	0	0	0	0	0	0	0	N21_38730,N22_30243	phosphonic acid antibiotic	antibiotic inactivation	fosfomycin thiol transferase
Bifidobacterium adolescentis rpoB mutants conferring resistance to rifampicin	1.45931578917974	2.74045205406928	1.54775793693557	0.995805433513025	126.741406544873	120.173601860329	202.329809349654	247.386370713325	21.4993663482702	21.6477794513438	18.2030482145857	249.685652076859	115.747998208625	280.55347071421	193.47097442591	105.51809944598	23.0269265498789	20.7660371309666	19.243421282461	17.2322752060431	N32_21292	rifamycin antibiotic	antibiotic target alteration; antibiotic target replacement	rifamycin-resistant beta-subunit of RNA polymerase rpoB
Klebsiella pneumoniae KpnF	70.8630480718511	1266.21794465528	97.4266719545277	1292.16	492.355798588681	428.182872151574	14.2514528660123	20.9992042218087	650.103466845765	1635.19454055651	1681.7417676458	966.976521039138	64.5158122997924	237.96369413576	149.888142331458	7.71085475327593	496.962942085566	588.873007698451	559.877266543832	624.920370679954	F1_33476,F1_8724	macrolide antibiotic; aminoglycoside antibiotic; cephalosporin; tetracycline antibiotic; peptide antibiotic; rifamycin antibiotic; disinfecting agents and antiseptics	antibiotic efflux	small multidrug resistance SMR antibiotic efflux pump
marA	0	0	0	0	0	0	0	0	0	0	0	0	0	0	0	4.38343164268915	30.2690607028861	0	4.48276735595745	28.5934448297503	F1_25120	fluoroquinolone antibiotic; monobactam; carbapenem; cephalosporin; glycylcycline; cephamycin; penam; tetracycline antibiotic; rifamycin antibiotic; phenicol antibiotic; penem; disinfecting agents and antiseptics	antibiotic efflux; reduced permeability to antibiotic	resistance-nodulation-cell division RND antibiotic efflux pump; General Bacterial Porin with reduced permeability to beta-lactams
vanY gene in vanM cluster	84.876286183783	36.5720094734945	55.0321062056081	46.7177649435716	1.10741295229123	7.6055803920205	2.53360196080178	2.33325443605011	0	0	0	0	0	0	0	0	0	0	0	0	N21_28643,N21_5010,N22_2065,N24_31135	glycopeptide antibiotic	antibiotic target alteration	vanY; glycopeptide resistance gene cluster
vanW gene in vanG cluster	882.528353759881	1917.77020106069	776.178262646672	1806.91022683917	1155.92631287614	1026.86214418936	2534.66528487693	2387.75250015983	438.123469304917	575.203614766374	488.327979938632	1404.92687197905	291.988535927428	266.265802197853	238.549518923649	78.3638759419212	860.043892277712	948.643340818712	987.159708355843	912.259547442464	N21_35357,N22_28666,N54_12054	glycopeptide antibiotic	antibiotic target alteration	vanW; glycopeptide resistance gene cluster
dfrA17	0	0	0	0	0	0	0	0	0	0	0	0	0	0	0	0	3.55620112083089	0	1.5799917730014	21.9884016872596	F4_35732	diaminopyrimidine antibiotic	antibiotic target replacement	trimethoprim resistant dihydrofolate reductase dfr
Haemophilus influenzae PBP3 conferring resistance to beta-lactam antibiotics	122.74715431947	1999.36026625357	124.978821166158	1981.28935428876	748.450037735407	833.488362862592	46.3700168609898	52.0324236627005	1052.59182770539	2494.29203857781	2601.46002740486	1271.10985385391	139.489783595823	395.158443417007	249.325216287803	54.3034027143971	666.833069863964	567.877279638167	583.686042386286	637.570160828114	F3_1064,N31_36539	cephalosporin; cephamycin; penam	antibiotic target alteration	Penicillin-binding protein mutations conferring resistance to beta-lactam antibiotics
CRP	172.136460018042	2292.17468505574	169.630878869184	2339.06982346457	918.191	965.378633819404	51.5193366517815	40.6674729647703	1325.82087862479	3061.02594582844	3077.98220985464	1561.85143491004	110.615843436076	417.832965290019	221.162919603762	45.1308243775462	676.755090762063	578.621738837027	589.136650682239	760.380609051322	N31_35419	macrolide antibiotic; fluoroquinolone antibiotic; penam	antibiotic efflux	resistance-nodulation-cell division RND antibiotic efflux pump
tet59	0	217.89871882547	0	207.372113961397	16.4529924340412	17.5381742120086	12.5727102978354	9.40753823220127	0	0	0	0	19.920671868006	26.970544002577	20.6612727524566	19.8407958563825	0	0	0	0	N22_10592,N52_26692	tetracycline antibiotic	antibiotic efflux	major facilitator superfamily MFS antibiotic efflux pump
vanG	103.964459569865	1639.3047388458	94.1495579394368	1758.25993228859	661.721038481065	766.739124094579	30.1184224791213	40.3796811221219	892.58136086727	2168.24675616088	2185.87297852547	1079.78793150552	95.5289958755637	369.386984223261	210.866990578612	47.9278262541753	527.297937660043	504.958640190518	545.438544949455	572.185721468465	F2_3183,N34_15732	glycopeptide antibiotic	antibiotic target alteration	glycopeptide resistance gene cluster; Van ligase
emrR	140.178669275081	2268.32386364433	210.621822606898	2095.86680322921	871.188326982544	1026.79030613392	34.4341462311741	35.0492498210825	1301.68058996909	2991.84467665818	2932.49103234163	1578.15159220037	142.755219354685	479.136917864873	270.596986929934	35.9542745721151	703.449471421699	748.855847940228	683.570197883442	769.498733613241	F1_21853	fluoroquinolone antibiotic	antibiotic efflux	major facilitator superfamily MFS antibiotic efflux pump

[truncated: 1 more sheets: Table 14-meta.tax.p]
